# Supplementary material for: Small extracellular vesicle-mediated miR-320e transmission promotes osteogenesis in OPLL by targeting TAK1
Source: Nat Commun. 2022 May 5;13:2467. doi: 10.1038/s41467-022-29029-6 (PMC9072352; doi:10.1038/s41467-022-29029-6)
Supplement: Supplementary file 4 — Supplementary Data 1 [file 41467_2022_29029_MOESM4_ESM.xls]

## Sheet: Sheet1
Supplementary Data 1 General information of patients for sample collection
Categories	OPLL patients	non-OPLL patients	P value
Number of cases	16	12	/
Age (years)	53.8±7.9	54.2±6.7	0.3215
Gender (Male : Female)	11:5	7:5	/
BMI (kg/m2)	25.0±2.9	24.9±2.5	0.5615
OPLL type:
Segmental	11	0	/
Continuous	0	0	/
Localized	5	0	/
Mixed	0	0	/
Complications:
Hypertension	8	5	/
Hyperlipidemia	4	3	/
Diabetes	3	2	/
OLF	4	1	/
DISH	0	0	/
BMI: Body mass index; OPLL: Ossification of longitudinal ligament; OLF: Ossification of ligamentum flavum; DISH: Diffuse idiopathic skeletal hyperostosis
