# Supplementary material for: Small extracellular vesicle-mediated miR-320e transmission promotes osteogenesis in OPLL by targeting TAK1
Source: Nat Commun. 2022 May 5;13:2467. doi: 10.1038/s41467-022-29029-6 (PMC9072352; doi:10.1038/s41467-022-29029-6)
Supplement: Supplementary file 5 — Supplementary Data 2 [file 41467_2022_29029_MOESM5_ESM.xls]

## Sheet: Sheet1
Supplementary Data 2 Differentially expressed miRNAs in OPLL derived EVs
AccID	OPLL-Normalized	PLL-Normalized	FoldChange	Log2FC	P-Value	FDR	Style	OPLL	PLL
hsa-miR-6720-3p	678.757	6.07775	111.679	6.80321	0	0	up	678.757	6.07775
hsa-miR-3185	1424.69	18.2333	78.1371	6.28794	0	0	up	1424.69	18.2333
hsa-miR-4738-5p	183.01	12.1555	15.0557	3.91224	0	0	up	183.01	12.1555
hsa-miR-4792	56.7561	5120.51	0.0110841	-6.49537	0	0	down	56.7561	5120.51
hsa-miR-26a-5p	77.6053	9526.88	0.00814593	-6.9397	0	0	down	77.6053	9526.88
hsa-miR-3665	19.6909	3230.33	0.00609564	-7.35801	0	0	down	19.6909	3230.33
hsa-miR-125b-5p	52.123	10350.4	0.00503583	-7.63355	0	0	down	52.123	10350.4
hsa-miR-7108-5p	16.216	3312.38	0.00489559	-7.6743	0	0	down	16.216	3312.38
hsa-miR-3960	61.3893	14042.6	0.00437163	-7.83761	0	0	down	61.3893	14042.6
hsa-miR-145-5p	115.829	38511.7	0.00300763	-8.37716	0	0	down	115.829	38511.7
hsa-miR-143-3p	19.6909	12787.6	0.00153984	-9.343	0	0	down	19.6909	12787.6
hsa-miR-7110-3p	3.47486	2497.96	0.00139108	-9.48958	0	0	down	3.47486	2497.96
hsa-miR-125a-5p	4.63315	4986.8	0.000929084	-10.0719	0	0	down	4.63315	4986.8
hsa-miR-195-5p	2.31658	5828.56	0.000397452	-11.2969	0	0	down	2.31658	5828.56
hsa-miR-320e	203.859	3.03888	67.0836	6.06789	1.60253e-277	6.85243e-276	up	203.859	3.03888
hsa-miR-140-3p	34.7486	3421.77	0.0101552	-6.62164	2.90635e-270	1.19496e-268	down	34.7486	3421.77
hsa-miR-99a-5p	19.6909	2759.3	0.00713619	-7.13063	3.60669e-259	1.42798e-257	down	19.6909	2759.3
hsa-miR-708-5p	2.31658	1957.04	0.00118372	-9.72246	2.4842e-247	9.4843e-246	down	2.31658	1957.04
hsa-miR-23b-3p	61.3893	3883.68	0.015807	-5.9833	1.37506e-221	4.74174e-220	down	61.3893	3883.68
hsa-miR-671-5p	6.94973	1902.34	0.00365326	-8.0966	7.83994e-218	2.61903e-216	down	6.94973	1902.34
hsa-miR-8485	0	1908.41	0	-20	1.21471e-215	3.93493e-214	down	0	1908.41
hsa-let-7b-5p	55.5978	3637.53	0.0152845	-6.03179	5.55306e-214	1.74595e-212	down	55.5978	3637.53
hsa-miR-7848-3p	257.14	0	#DIV/0!	20	8.77011e-212	2.67864e-210	up	257.14	0
hsa-miR-5096	0	1786.86	0	-20	8.27252e-204	2.45648e-202	down	0	1786.86
hsa-miR-3610	125.095	3.03888	41.1649	5.36334	1.30529e-188	3.77122e-187	up	125.095	3.03888
hsa-miR-1915-3p	3.47486	1492.09	0.00232886	-8.74616	6.15747e-183	1.73219e-181	down	3.47486	1492.09
hsa-miR-6816-5p	202.7	0	#DIV/0!	20	1.52537e-178	4.18108e-177	up	202.7	0
hsa-miR-101-3p	31.2738	2470.61	0.0126583	-6.30377	1.89825e-169	5.07307e-168	down	31.2738	2470.61
hsa-miR-3656	5.79144	1492.09	0.00388143	-8.00919	3.743e-169	9.75919e-168	down	5.79144	1492.09
hsa-miR-214-3p	25.4823	2263.96	0.0112556	-6.47321	2.36816e-168	6.02752e-167	down	25.4823	2263.96
hsa-miR-320a	19.6909	1957.04	0.0100616	-6.635	5.43121e-156	1.35022e-154	down	19.6909	1957.04
hsa-miR-935	6.94973	1434.35	0.00484521	-7.68922	2.99954e-154	7.28753e-153	down	6.94973	1434.35
hsa-miR-3120-5p	27.7989	2154.56	0.0129023	-6.27622	6.49191e-146	1.54219e-144	down	27.7989	2154.56
hsa-miR-30a-5p	18.5326	1832.44	0.0101136	-6.62756	9.84019e-146	2.28678e-144	down	18.5326	1832.44
hsa-let-7a-5p	162.16	5542.91	0.0292555	-5.09515	2.53252e-136	5.41454e-135	down	162.16	5542.91
hsa-miR-126-3p	16.216	1671.38	0.00970217	-6.68748	3.20889e-136	6.72608e-135	down	16.216	1671.38
hsa-miR-4754	72.9722	6.07775	12.0064	3.58574	4.33532e-134	8.91242e-133	up	72.9722	6.07775
hsa-miR-424-5p	3.47486	1106.15	0.0031414	-8.31438	6.68192e-131	1.34773e-129	down	3.47486	1106.15
hsa-miR-199a-3p	38.2235	2330.82	0.0163992	-5.93023	5.89868e-129	1.16772e-127	down	38.2235	2330.82
hsa-miR-6124	8.10802	1282.41	0.00632251	-7.30529	4.47391e-127	8.69565e-126	down	8.10802	1282.41
hsa-miR-4497	4.63315	1106.15	0.00418854	-7.89934	8.55238e-124	1.60395e-122	down	4.63315	1106.15
hsa-miR-10b-5p	2.31658	981.557	0.0023601	-8.72693	7.88637e-121	1.45354e-119	down	2.31658	981.557
hsa-miR-3196	15.0577	1498.17	0.0100508	-6.63655	6.91914e-120	1.25365e-118	down	15.0577	1498.17
hsa-miR-151a-5p	12.7412	1340.14	0.00950731	-6.71675	8.72834e-111	1.52961e-109	down	12.7412	1340.14
hsa-miR-6087	49.8064	2470.61	0.0201596	-5.63239	1.95218e-109	3.36593e-108	down	49.8064	2470.61
hsa-miR-1273a	1.15829	805.302	0.00143833	-9.44139	1.21668e-102	2.03224e-101	down	1.15829	805.302
hsa-miR-376c-3p	12.7412	1242.9	0.0102512	-6.60807	1.23635e-98	2.03332e-97	down	12.7412	1242.9
hsa-miR-619-5p	4.63315	887.352	0.00522133	-7.58137	3.89186e-94	6.20955e-93	down	4.63315	887.352
hsa-miR-199b-3p	13.8995	1230.74	0.0112935	-6.46836	4.30712e-92	6.77104e-91	down	13.8995	1230.74
hsa-miR-34a-5p	16.216	1300.64	0.0124677	-6.32566	5.79911e-91	8.98442e-90	down	16.216	1300.64
hsa-let-7e-5p	3.47486	811.38	0.00428266	-7.86728	7.82362e-91	1.19478e-89	down	3.47486	811.38
hsa-miR-4459	0	705.019	0	-20	4.72428e-89	7.11304e-88	down	0	705.019
hsa-miR-4795-5p	76.447	0	#DIV/0!	20	1.35539e-87	2.01238e-86	up	76.447	0
hsa-miR-1273e	4.63315	838.73	0.00552401	-7.50007	1.38875e-87	2.03367e-86	down	4.63315	838.73
hsa-miR-130a-3p	1.15829	665.514	0.00174044	-9.16633	1.64672e-84	2.37884e-83	down	1.15829	665.514
hsa-miR-6849-3p	41.6984	3.03888	13.7216	3.77838	3.26053e-76	4.52663e-75	up	41.6984	3.03888
hsa-miR-3916	8.10802	869.119	0.00932901	-6.74406	3.32135e-73	4.55195e-72	down	8.10802	869.119
hsa-miR-1273f	0	543.959	0	-20	7.02032e-70	9.3809e-69	down	0	543.959
hsa-miR-126-5p	9.26631	866.08	0.0106991	-6.54636	1.50908e-67	1.99161e-66	down	9.26631	866.08
hsa-miR-200c-3p	0	510.531	0	-20	8.435e-66	1.08639e-64	down	0	510.531
hsa-miR-19b-3p	240.924	5934.93	0.0405943	-4.62258	2.42943e-59	2.98513e-58	down	240.924	5934.93
hsa-miR-3648	5.79144	656.397	0.00882307	-6.8245	2.54766e-57	3.09483e-56	down	5.79144	656.397
hsa-miR-1273g-3p	0	437.598	0	-20	9.15124e-57	1.09918e-55	down	0	437.598
hsa-miR-4763-3p	4.63315	595.62	0.00777871	-7.00625	2.62784e-55	3.12129e-54	down	4.63315	595.62
hsa-miR-146b-5p	2.31658	486.22	0.00476446	-7.71347	9.88366e-54	1.16106e-52	down	2.31658	486.22
hsa-miR-27a-3p	26.6406	1242.9	0.0214342	-5.54394	8.81134e-52	1.01283e-50	down	26.6406	1242.9
hsa-miR-199a-5p	19.6909	1027.14	0.0191706	-5.70496	3.19414e-49	3.63249e-48	down	19.6909	1027.14
hsa-miR-4634	10.4246	741.486	0.0140591	-6.15236	4.04482e-48	4.55149e-47	down	10.4246	741.486
hsa-miR-1285-5p	1.15829	388.976	0.00297779	-8.39154	1.33726e-47	1.4891e-46	down	1.15829	388.976
hsa-miR-29b-3p	78.7636	2415.91	0.0326021	-4.93889	1.83007e-47	2.01685e-46	down	78.7636	2415.91
hsa-miR-193a-5p	0	361.626	0	-20	3.84761e-47	4.15464e-46	down	0	361.626
hsa-miR-519e-5p	32.4321	0	#DIV/0!	20	4.70215e-46	4.97683e-45	up	32.4321	0
hsa-miR-141-3p	0	346.432	0	-20	3.44946e-45	3.59753e-44	down	0	346.432
hsa-miR-202-5p	0	346.432	0	-20	3.44946e-45	3.59753e-44	down	0	346.432
hsa-miR-937-3p	28.9572	0	#DIV/0!	20	2.96597e-42	2.93576e-41	up	28.9572	0
hsa-miR-1539	28.9572	0	#DIV/0!	20	2.96597e-42	2.93576e-41	up	28.9572	0
hsa-miR-503-3p	28.9572	0	#DIV/0!	20	2.96597e-42	2.93576e-41	up	28.9572	0
hsa-miR-449a	1.15829	343.393	0.00337307	-8.21172	2.12221e-41	2.06241e-40	down	1.15829	343.393
hsa-miR-4492	6.94973	568.27	0.0122296	-6.35348	2.90021e-41	2.79309e-40	down	6.94973	568.27
hsa-miR-3195	4.63315	483.181	0.00958885	-6.70443	6.94071e-41	6.62466e-40	down	4.63315	483.181
hsa-miR-27b-3p	12.7412	741.486	0.0171833	-5.86285	2.45684e-40	2.30383e-39	down	12.7412	741.486
hsa-miR-566	0	306.927	0	-20	4.57219e-40	4.21351e-39	down	0	306.927
hsa-miR-4756-3p	26.6406	0	#DIV/0!	20	1.18197e-39	1.07994e-38	up	26.6406	0
hsa-miR-455-3p	3.47486	422.404	0.0082264	-6.92552	9.27624e-39	8.33302e-38	down	3.47486	422.404
hsa-miR-1469	5.79144	507.492	0.0114119	-6.45332	9.59382e-39	8.54649e-38	down	5.79144	507.492
hsa-miR-3926	25.4823	0	#DIV/0!	20	2.48302e-38	2.19367e-37	up	25.4823	0
hsa-miR-34c-5p	0	282.616	0	-20	7.01588e-37	5.99998e-36	down	0	282.616
hsa-let-7c-5p	27.7989	1094	0.0254104	-5.29843	6.31105e-36	5.27071e-35	down	27.7989	1094
hsa-miR-4488	8.10802	553.075	0.0146599	-6.09198	3.93748e-35	3.26292e-34	down	8.10802	553.075
hsa-miR-100-5p	32.4321	1194.28	0.0271562	-5.20257	5.65301e-35	4.64851e-34	down	32.4321	1194.28
hsa-miR-3178	9.26631	583.464	0.0158815	-5.97651	1.57268e-34	1.28335e-33	down	9.26631	583.464
hsa-miR-3929	2.31658	343.393	0.00674614	-7.21172	1.63354e-34	1.32292e-33	down	2.31658	343.393
hsa-miR-31-5p	19.6909	856.963	0.0229775	-5.44363	4.85409e-33	3.90152e-32	down	19.6909	856.963
hsa-miR-6773-5p	20.8492	0	#DIV/0!	20	7.10768e-33	5.67023e-32	up	20.8492	0
hsa-miR-6756-3p	1.15829	276.538	0.00418854	-7.89934	2.81242e-32	2.22702e-31	down	1.15829	276.538
hsa-miR-192-5p	1.15829	273.499	0.00423507	-7.8834	7.30894e-32	5.74504e-31	down	1.15829	273.499
hsa-miR-6762-5p	19.6909	0	#DIV/0!	20	1.83171e-31	1.41379e-30	up	19.6909	0
hsa-miR-3160-3p	19.6909	0	#DIV/0!	20	1.83171e-31	1.41379e-30	up	19.6909	0
hsa-miR-6743-3p	1.15829	267.421	0.00433133	-7.85098	4.93482e-31	3.76809e-30	down	1.15829	267.421
hsa-miR-1908-3p	11.5829	616.892	0.0187762	-5.73495	6.45925e-31	4.89712e-30	down	11.5829	616.892
hsa-miR-30c-5p	70.6556	1960.08	0.0360474	-4.79396	6.01183e-30	4.52581e-29	down	70.6556	1960.08
hsa-miR-519b-3p	17.3743	0	#DIV/0!	20	1.41391e-28	1.02821e-27	up	17.3743	0
hsa-miR-376a-3p	2.31658	297.81	0.00777871	-7.00625	1.66213e-28	1.20055e-27	down	2.31658	297.81
hsa-miR-4419a	0	218.799	0	-20	2.16261e-28	1.55156e-27	down	0	218.799
hsa-miR-6771-3p	1.15829	246.149	0.00470564	-7.73139	3.92595e-28	2.79789e-27	down	1.15829	246.149
hsa-miR-4508	20.8492	823.535	0.0253167	-5.30377	1.32681e-27	9.21016e-27	down	20.8492	823.535
hsa-miR-4519	16.216	0	#DIV/0!	20	4.26695e-27	2.94282e-26	up	16.216	0
hsa-miR-2861	4.63315	364.665	0.0127052	-6.29843	2.19173e-26	1.48289e-25	down	4.63315	364.665
hsa-miR-1273d	0	203.605	0	-20	2.41511e-26	1.62374e-25	down	0	203.605
hsa-miR-326	8.10802	471.026	0.0172135	-5.86031	3.50447e-26	2.31251e-25	down	8.10802	471.026
hsa-miR-657	1.15829	230.955	0.00501522	-7.63947	4.59467e-26	3.01331e-25	down	1.15829	230.955
hsa-miR-1181	23.1658	856.963	0.0270324	-5.20917	9.47957e-26	6.17906e-25	down	23.1658	856.963
hsa-miR-4638-3p	2.31658	276.538	0.00837707	-6.89934	9.70379e-26	6.28688e-25	down	2.31658	276.538
hsa-miR-183-3p	15.0577	0	#DIV/0!	20	1.36875e-25	8.81445e-25	up	15.0577	0
hsa-miR-6126	3.47486	313.004	0.0111017	-6.49308	6.0412e-25	3.82132e-24	down	3.47486	313.004
hsa-miR-328-5p	1.15829	218.799	0.00529384	-7.56147	2.05857e-24	1.27942e-23	down	1.15829	218.799
hsa-miR-23a-3p	140.153	3206.01	0.0437156	-4.51571	3.53524e-24	2.18449e-23	down	140.153	3206.01
hsa-miR-6769a-5p	13.8995	0	#DIV/0!	20	4.69204e-24	2.88264e-23	up	13.8995	0
hsa-miR-590-5p	0	185.371	0	-20	7.13735e-24	4.34748e-23	down	0	185.371
hsa-miR-145-3p	0	185.371	0	-20	7.13735e-24	4.34748e-23	down	0	185.371
hsa-miR-1-3p	12.7412	565.231	0.0225415	-5.47127	6.42968e-23	3.83985e-22	down	12.7412	565.231
hsa-miR-4279	4.63315	334.276	0.0138602	-6.1729	7.57961e-23	4.47658e-22	down	4.63315	334.276
hsa-miR-1268a	1.15829	206.644	0.00560525	-7.47901	9.13826e-23	5.36747e-22	down	1.15829	206.644
hsa-miR-1281	3.47486	288.693	0.0120365	-6.37644	5.33869e-22	3.06831e-21	down	3.47486	288.693
hsa-miR-4800-5p	1.15829	200.566	0.0057751	-7.43594	6.0625e-22	3.46567e-21	down	1.15829	200.566
hsa-miR-200b-3p	4.63315	325.16	0.0142488	-6.13301	8.36442e-22	4.75615e-21	down	4.63315	325.16
hsa-miR-193b-3p	1.15829	197.527	0.00586395	-7.41391	1.55959e-21	8.82116e-21	down	1.15829	197.527
hsa-miR-3591-3p	5.79144	358.587	0.0161507	-5.95226	1.57471e-21	8.83657e-21	down	5.79144	358.587
hsa-miR-4739	5.79144	358.587	0.0161507	-5.95226	1.57471e-21	8.83657e-21	down	5.79144	358.587
hsa-miR-4283	11.5829	0	#DIV/0!	20	6.90703e-21	3.84563e-20	up	11.5829	0
hsa-miR-135b-5p	0	161.06	0	-20	1.47311e-20	8.11727e-20	down	0	161.06
hsa-miR-4730	2.31658	230.955	0.0100304	-6.63947	6.3393e-20	3.45751e-19	down	2.31658	230.955
hsa-miR-627-3p	3.47486	267.421	0.012994	-6.26601	1.79344e-19	9.63409e-19	down	3.47486	267.421
hsa-miR-449b-5p	0	151.944	0	-20	2.6099e-19	1.39151e-18	down	0	151.944
hsa-miR-9-3p	0	151.944	0	-20	2.6099e-19	1.39151e-18	down	0	151.944
hsa-miR-1303	2.31658	224.877	0.0103015	-6.601	3.65433e-19	1.92438e-18	down	2.31658	224.877
hsa-miR-103a-3p	19.6909	671.592	0.0293197	-5.09198	9.29725e-18	4.80133e-17	down	19.6909	671.592
hsa-miR-574-3p	5.79144	322.121	0.0179791	-5.79754	1.18346e-17	6.0823e-17	down	5.79144	322.121
hsa-miR-589-5p	9.26631	0	#DIV/0!	20	1.4547e-17	7.42278e-17	up	9.26631	0
hsa-miR-4297	9.26631	0	#DIV/0!	20	1.4547e-17	7.42278e-17	up	9.26631	0
hsa-miR-24-3p	140.153	3026.72	0.0463052	-4.43268	2.16455e-17	1.08126e-16	down	140.153	3026.72
hsa-miR-5095	1.15829	164.099	0.00705846	-7.14643	4.7385e-17	2.34512e-16	down	1.15829	164.099
hsa-miR-378a-3p	19.6909	659.436	0.0298602	-5.06563	7.24027e-17	3.56675e-16	down	19.6909	659.436
hsa-miR-4665-3p	3.47486	237.032	0.0146599	-6.09198	5.76896e-16	2.75314e-15	down	3.47486	237.032
hsa-miR-4494	8.10802	0	#DIV/0!	20	7.86514e-16	3.73682e-15	up	8.10802	0
hsa-miR-335-5p	1.15829	151.944	0.00762313	-7.0354	1.93372e-15	9.12648e-15	down	1.15829	151.944
hsa-miR-483-5p	1.15829	151.944	0.00762313	-7.0354	1.93372e-15	9.12648e-15	down	1.15829	151.944
hsa-miR-1268b	2.31658	194.488	0.0119111	-6.39154	1.99197e-15	9.33953e-15	down	2.31658	194.488
hsa-miR-204-5p	1.15829	148.905	0.00777871	-7.00625	4.86348e-15	2.23136e-14	down	1.15829	148.905
hsa-miR-34b-5p	0	118.516	0	-20	1.02697e-14	4.69159e-14	down	0	118.516
hsa-miR-124-3p	1.15829	142.827	0.00810972	-6.94613	3.05591e-14	1.37838e-13	down	1.15829	142.827
hsa-miR-1270	6.94973	0	#DIV/0!	20	4.85159e-14	2.12992e-13	up	6.94973	0
hsa-miR-6815-5p	6.94973	0	#DIV/0!	20	4.85159e-14	2.12992e-13	up	6.94973	0
hsa-miR-6885-5p	6.94973	0	#DIV/0!	20	4.85159e-14	2.12992e-13	up	6.94973	0
hsa-miR-6779-3p	6.94973	0	#DIV/0!	20	4.85159e-14	2.12992e-13	up	6.94973	0
hsa-miR-4755-5p	6.94973	0	#DIV/0!	20	4.85159e-14	2.12992e-13	up	6.94973	0
hsa-miR-3165	6.94973	0	#DIV/0!	20	4.85159e-14	2.12992e-13	up	6.94973	0
hsa-miR-6090	1.15829	139.788	0.00828602	-6.91511	7.63252e-14	3.3033e-13	down	1.15829	139.788
hsa-miR-222-3p	9.26631	367.704	0.0252004	-5.31041	2.8988e-13	1.24952e-12	down	9.26631	367.704
hsa-miR-4466	6.94973	306.927	0.022643	-5.46479	4.55024e-13	1.9535e-12	down	6.94973	306.927
hsa-miR-214-5p	0	106.361	0	-20	4.84235e-13	2.07059e-12	down	0	106.361
hsa-miR-331-5p	1.15829	130.672	0.00886411	-6.81781	1.17008e-12	4.94395e-12	down	1.15829	130.672
hsa-miR-3170	5.79144	0	#DIV/0!	20	3.49726e-12	1.45187e-11	up	5.79144	0
hsa-miR-4740-3p	5.79144	0	#DIV/0!	20	3.49726e-12	1.45187e-11	up	5.79144	0
hsa-miR-572	5.79144	0	#DIV/0!	20	3.49726e-12	1.45187e-11	up	5.79144	0
hsa-miR-3685	5.79144	0	#DIV/0!	20	3.49726e-12	1.45187e-11	up	5.79144	0
hsa-miR-631	5.79144	0	#DIV/0!	20	3.49726e-12	1.45187e-11	up	5.79144	0
hsa-miR-431-3p	5.79144	0	#DIV/0!	20	3.49726e-12	1.45187e-11	up	5.79144	0
hsa-miR-122-5p	8.10802	325.16	0.0249355	-5.32566	4.42016e-12	1.8104e-11	down	8.10802	325.16
hsa-miR-3074-5p	66.0224	1504.24	0.0438908	-4.50994	6.62262e-12	2.70213e-11	down	66.0224	1504.24
hsa-miR-210-3p	2.31658	164.099	0.0141169	-6.14643	7.81069e-12	3.17476e-11	down	2.31658	164.099
hsa-miR-200a-3p	1.15829	121.555	0.00952892	-6.71347	1.7446e-11	6.93301e-11	down	1.15829	121.555
hsa-miR-29a-3p	92.6631	1984.39	0.0466961	-4.42055	2.15489e-11	8.53175e-11	down	92.6631	1984.39
hsa-miR-149-3p	5.79144	255.266	0.0226879	-5.46193	4.36215e-11	1.71439e-10	down	5.79144	255.266
hsa-miR-660-5p	0	91.1663	0	-20	5.92977e-11	2.31348e-10	down	0	91.1663
hsa-miR-29c-3p	11.5829	388.976	0.0297779	-5.06962	1.32352e-10	5.12624e-10	down	11.5829	388.976
hsa-miR-26b-5p	39.3818	963.324	0.0408812	-4.61242	1.44369e-10	5.57151e-10	down	39.3818	963.324
hsa-miR-449c-5p	0	85.0885	0	-20	4.0307e-10	1.49352e-09	down	0	85.0885
hsa-miR-299-5p	0	85.0885	0	-20	4.0307e-10	1.49352e-09	down	0	85.0885
hsa-miR-374b-5p	3.47486	182.333	0.0190578	-5.71347	4.66962e-10	1.72132e-09	down	3.47486	182.333
hsa-miR-1228-5p	0	82.0497	0	-20	1.04857e-09	3.83877e-09	down	0	82.0497
hsa-miR-574-5p	6.94973	267.421	0.025988	-5.26601	1.32138e-09	4.82099e-09	down	6.94973	267.421
hsa-miR-497-5p	4.63315	206.644	0.022421	-5.47901	2.23041e-09	8.1099e-09	down	4.63315	206.644
hsa-miR-454-3p	0	79.0108	0	-20	2.72291e-09	9.76776e-09	down	0	79.0108
hsa-miR-675-5p	0	79.0108	0	-20	2.72291e-09	9.76776e-09	down	0	79.0108
hsa-miR-508-3p	0	79.0108	0	-20	2.72291e-09	9.76776e-09	down	0	79.0108
hsa-miR-125b-2-3p	0	79.0108	0	-20	2.72291e-09	9.76776e-09	down	0	79.0108
hsa-miR-3120-3p	0	79.0108	0	-20	2.72291e-09	9.76776e-09	down	0	79.0108
hsa-miR-134-5p	3.47486	173.216	0.0200609	-5.63947	3.86644e-09	1.37316e-08	down	3.47486	173.216
hsa-miR-203b-5p	2.31658	139.788	0.016572	-5.91511	4.21865e-09	1.49329e-08	down	2.31658	139.788
hsa-miR-3162-5p	0	75.9719	0	-20	7.05609e-09	2.40222e-08	down	0	75.9719
hsa-miR-374a-5p	0	75.9719	0	-20	7.05609e-09	2.40222e-08	down	0	75.9719
hsa-miR-99a-3p	0	75.9719	0	-20	7.05609e-09	2.40222e-08	down	0	75.9719
hsa-miR-6750-5p	1.15829	100.283	0.0115502	-6.43594	8.29657e-09	2.80666e-08	down	1.15829	100.283
hsa-miR-6892-3p	0	72.933	0	-20	1.8241e-08	6.12235e-08	down	0	72.933
hsa-miR-4706	0	72.933	0	-20	1.8241e-08	6.12235e-08	down	0	72.933
hsa-miR-6089	2.31658	133.711	0.0173253	-5.85098	1.91893e-08	6.41044e-08	down	2.31658	133.711
hsa-miR-4778-5p	1.15829	97.244	0.0119111	-6.39154	1.96184e-08	6.53334e-08	down	1.15829	97.244
hsa-miR-30b-5p	74.1304	1552.87	0.0477378	-4.38872	3.12991e-08	1.0232e-07	down	74.1304	1552.87
hsa-miR-103b	27.7989	686.786	0.0404768	-4.62676	3.43287e-08	1.11882e-07	down	27.7989	686.786
hsa-miR-148a-3p	33.5904	799.224	0.0420287	-4.57248	3.48421e-08	1.1321e-07	down	33.5904	799.224
hsa-miR-29c-5p	1.15829	94.2052	0.0122954	-6.34574	4.61118e-08	1.49374e-07	down	1.15829	94.2052
hsa-miR-6510-5p	4.63315	191.449	0.0242004	-5.36882	5.34672e-08	1.72158e-07	down	4.63315	191.449
hsa-miR-28-5p	3.47486	161.06	0.0215749	-5.5345	5.94002e-08	1.90687e-07	down	3.47486	161.06
hsa-miR-218-5p	2.31658	127.633	0.0181503	-5.78386	8.49428e-08	2.66287e-07	down	2.31658	127.633
hsa-miR-6877-3p	0	66.8553	0	-20	1.20847e-07	3.6288e-07	down	0	66.8553
hsa-miR-140-5p	4.63315	185.371	0.0249939	-5.32228	1.82321e-07	5.41393e-07	down	4.63315	185.371
hsa-miR-6789-5p	5.79144	212.721	0.0272255	-5.1989	2.11064e-07	6.2328e-07	down	5.79144	212.721
hsa-miR-1224-3p	3.47486	154.983	0.022421	-5.47901	2.23527e-07	6.57361e-07	down	3.47486	154.983
hsa-miR-203a-3p	3.47486	154.983	0.022421	-5.47901	2.23527e-07	6.57361e-07	down	3.47486	154.983
hsa-miR-221-3p	34.7486	796.186	0.0436439	-4.51808	4.24672e-07	1.24037e-06	down	34.7486	796.186
hsa-miR-382-5p	0	60.7775	0	-20	7.88977e-07	2.2703e-06	down	0	60.7775
hsa-miR-1207-5p	0	60.7775	0	-20	7.88977e-07	2.2703e-06	down	0	60.7775
hsa-miR-92b-3p	3.47486	148.905	0.0233361	-5.42129	8.16598e-07	2.34033e-06	down	3.47486	148.905
hsa-miR-495-3p	1.15829	82.0497	0.0141169	-6.14643	1.31354e-06	3.75448e-06	down	1.15829	82.0497
hsa-miR-483-3p	3.47486	145.866	0.0238223	-5.39154	1.54257e-06	4.32811e-06	down	3.47486	145.866
hsa-miR-675-3p	0	57.7387	0	-20	2.00216e-06	5.58827e-06	down	0	57.7387
hsa-miR-1908-5p	0	57.7387	0	-20	2.00216e-06	5.58827e-06	down	0	57.7387
hsa-miR-5088-3p	0	57.7387	0	-20	2.00216e-06	5.58827e-06	down	0	57.7387
hsa-miR-143-5p	2.31658	112.438	0.0206031	-5.601	3.05787e-06	8.47954e-06	down	2.31658	112.438
hsa-miR-4271	2.31658	112.438	0.0206031	-5.601	3.05787e-06	8.47954e-06	down	2.31658	112.438
hsa-miR-361-3p	0	54.6998	0	-20	5.05309e-06	1.37976e-05	down	0	54.6998
hsa-miR-5004-5p	0	54.6998	0	-20	5.05309e-06	1.37976e-05	down	0	54.6998
hsa-miR-9-5p	0	54.6998	0	-20	5.05309e-06	1.37976e-05	down	0	54.6998
hsa-miR-4746-3p	0	54.6998	0	-20	5.05309e-06	1.37976e-05	down	0	54.6998
hsa-miR-133a-3p	8.10802	246.149	0.0329395	-4.92404	5.40374e-06	1.46614e-05	down	8.10802	246.149
hsa-miR-6891-3p	1.15829	75.9719	0.0152463	-6.0354	6.6772e-06	1.80707e-05	down	1.15829	75.9719
hsa-miR-374c-3p	3.47486	136.749	0.0254104	-5.29843	9.88761e-06	2.66916e-05	down	3.47486	136.749
hsa-miR-1304-3p	0	51.6609	0	-20	1.26733e-05	3.40825e-05	down	0	51.6609
hsa-miR-6800-5p	0	51.6609	0	-20	1.26733e-05	3.40825e-05	down	0	51.6609
hsa-miR-181a-5p	23.1658	540.92	0.0428266	-4.54535	1.34404e-05	3.59194e-05	down	23.1658	540.92
hsa-miR-144-5p	1.15829	72.933	0.0158815	-5.97651	1.48396e-05	3.88812e-05	down	1.15829	72.933
hsa-miR-501-3p	0	48.622	0	-20	3.15569e-05	8.14839e-05	down	0	48.622
hsa-miR-3149	0	48.622	0	-20	3.15569e-05	8.14839e-05	down	0	48.622
hsa-miR-221-5p	0	48.622	0	-20	3.15569e-05	8.14839e-05	down	0	48.622
hsa-miR-762	4.63315	158.022	0.0293197	-5.09198	3.17426e-05	8.15693e-05	down	4.63315	158.022
hsa-miR-1343-5p	1.15829	69.8942	0.016572	-5.91511	3.26323e-05	8.33545e-05	down	1.15829	69.8942
hsa-miR-151b	1.15829	69.8942	0.016572	-5.91511	3.26323e-05	8.33545e-05	down	1.15829	69.8942
hsa-let-7f-5p	162.16	2154.56	0.0752637	-3.7319	4.4931e-05	0.000107693	down	162.16	2154.56
hsa-miR-135a-5p	5.79144	179.294	0.0323014	-4.95226	6.99117e-05	0.000166821	down	5.79144	179.294
hsa-miR-487b-3p	1.15829	66.8553	0.0173253	-5.85098	7.09406e-05	0.000168899	down	1.15829	66.8553
hsa-miR-193a-3p	0	45.5831	0	-20	7.79282e-05	0.000183088	down	0	45.5831
hsa-miR-3135a	0	45.5831	0	-20	7.79282e-05	0.000183088	down	0	45.5831
hsa-miR-205-5p	0	45.5831	0	-20	7.79282e-05	0.000183088	down	0	45.5831
hsa-miR-411-5p	0	45.5831	0	-20	7.79282e-05	0.000183088	down	0	45.5831
hsa-miR-501-5p	0	45.5831	0	-20	7.79282e-05	0.000183088	down	0	45.5831
hsa-miR-6873-3p	0	45.5831	0	-20	7.79282e-05	0.000183088	down	0	45.5831
hsa-miR-6833-5p	0	45.5831	0	-20	7.79282e-05	0.000183088	down	0	45.5831
hsa-miR-6812-5p	3.47486	124.594	0.0278895	-5.16413	0.00010345	0.0002363	down	3.47486	124.594
hsa-miR-664a-3p	1.15829	63.8164	0.0181503	-5.78386	0.000152318	0.000345707	down	1.15829	63.8164
hsa-miR-6880-3p	2.31658	94.2052	0.0245908	-5.34574	0.000164955	0.000373595	down	2.31658	94.2052
hsa-miR-7110-5p	3.47486	121.555	0.0285868	-5.12851	0.000181381	0.000409929	down	3.47486	121.555
hsa-miR-4787-3p	0	42.5443	0	-20	0.000190604	0.000429412	down	0	42.5443
hsa-miR-6165	0	42.5443	0	-20	0.000190604	0.000429412	down	0	42.5443
hsa-miR-6752-3p	1.15829	60.7775	0.0190578	-5.71347	0.000322668	0.000719359	down	1.15829	60.7775
hsa-miR-296-3p	1.15829	60.7775	0.0190578	-5.71347	0.000322668	0.000719359	down	1.15829	60.7775
hsa-miR-6809-3p	0	39.5054	0	-20	0.000461049	0.000978871	down	0	39.5054
hsa-miR-4728-5p	0	39.5054	0	-20	0.000461049	0.000978871	down	0	39.5054
hsa-miR-323a-3p	0	39.5054	0	-20	0.000461049	0.000978871	down	0	39.5054
hsa-miR-513b-5p	0	39.5054	0	-20	0.000461049	0.000978871	down	0	39.5054
hsa-miR-198	0	39.5054	0	-20	0.000461049	0.000978871	down	0	39.5054
hsa-miR-202-3p	0	39.5054	0	-20	0.000461049	0.000978871	down	0	39.5054
hsa-miR-7107-5p	1.15829	57.7387	0.0200609	-5.63947	0.000673586	0.00141189	down	1.15829	57.7387
hsa-miR-4313	0	36.4665	0	-20	0.00110089	0.00226972	down	0	36.4665
hsa-miR-5003-3p	0	36.4665	0	-20	0.00110089	0.00226972	down	0	36.4665
hsa-miR-550a-3p	0	36.4665	0	-20	0.00110089	0.00226972	down	0	36.4665
hsa-miR-625-3p	0	36.4665	0	-20	0.00110089	0.00226972	down	0	36.4665
hsa-miR-3934-3p	0	36.4665	0	-20	0.00110089	0.00226972	down	0	36.4665
hsa-miR-550b-2-5p	0	36.4665	0	-20	0.00110089	0.00226972	down	0	36.4665
hsa-miR-6821-5p	0	36.4665	0	-20	0.00110089	0.00226972	down	0	36.4665
hsa-miR-133a-5p	0	36.4665	0	-20	0.00110089	0.00226972	down	0	36.4665
hsa-miR-379-5p	1.15829	54.6998	0.0211754	-5.56147	0.00138383	0.00282313	down	1.15829	54.6998
hsa-miR-877-3p	1.15829	54.6998	0.0211754	-5.56147	0.00138383	0.00282313	down	1.15829	54.6998
hsa-miR-3679-3p	1.15829	54.6998	0.0211754	-5.56147	0.00138383	0.00282313	down	1.15829	54.6998
hsa-miR-1285-3p	2.31658	82.0497	0.0282338	-5.14643	0.00184983	0.00373106	down	2.31658	82.0497
hsa-miR-509-3p	0	33.4276	0	-20	0.00258917	0.00504617	down	0	33.4276
hsa-miR-4509	0	33.4276	0	-20	0.00258917	0.00504617	down	0	33.4276
hsa-miR-204-3p	0	33.4276	0	-20	0.00258917	0.00504617	down	0	33.4276
hsa-miR-802	0	33.4276	0	-20	0.00258917	0.00504617	down	0	33.4276
hsa-miR-3177-3p	0	33.4276	0	-20	0.00258917	0.00504617	down	0	33.4276
hsa-miR-199b-5p	0	33.4276	0	-20	0.00258917	0.00504617	down	0	33.4276
hsa-miR-4447	0	33.4276	0	-20	0.00258917	0.00504617	down	0	33.4276
hsa-miR-6726-5p	0	33.4276	0	-20	0.00258917	0.00504617	down	0	33.4276
hsa-miR-1273h-5p	0	33.4276	0	-20	0.00258917	0.00504617	down	0	33.4276
hsa-miR-369-5p	0	33.4276	0	-20	0.00258917	0.00504617	down	0	33.4276
hsa-miR-34c-3p	0	33.4276	0	-20	0.00258917	0.00504617	down	0	33.4276
hsa-miR-3154	0	33.4276	0	-20	0.00258917	0.00504617	down	0	33.4276
hsa-miR-4640-3p	0	33.4276	0	-20	0.00258917	0.00504617	down	0	33.4276
hsa-miR-127-5p	0	33.4276	0	-20	0.00258917	0.00504617	down	0	33.4276
hsa-miR-5088-5p	1.15829	51.6609	0.022421	-5.47901	0.00279369	0.0053665	down	1.15829	51.6609
hsa-miR-4769-3p	1.15829	51.6609	0.022421	-5.47901	0.00279369	0.0053665	down	1.15829	51.6609
hsa-miR-6797-3p	2.31658	79.0108	0.0293197	-5.09198	0.003264	0.00624747	down	2.31658	79.0108
hsa-miR-887-3p	2.31658	79.0108	0.0293197	-5.09198	0.003264	0.00624747	down	2.31658	79.0108
