# Supplementary material for: Small extracellular vesicle-mediated miR-320e transmission promotes osteogenesis in OPLL by targeting TAK1
Source: Nat Commun. 2022 May 5;13:2467. doi: 10.1038/s41467-022-29029-6 (PMC9072352; doi:10.1038/s41467-022-29029-6)
Supplement: Supplementary file 6 — Supplementary Data 3 [file 41467_2022_29029_MOESM6_ESM.xls]

## Sheet: Sheet1
Supplementary Data 3 Oligonucleotide Sequences used in this study
Gene		Sequence
qPCR primers
RUNX2	F	GCGCATTCCTCATCCCAGTA
	R	GGCTCAGGTAGGAGGGGTAA
ALP	F	CTTTATAAGGCGGCGGGGGT
	R	AGAGATGCAATCGACGTGGG
OCN	F	CCACCGAGACACCATGAGAG
	R	CTTGGACACAAAGGCTGCAC
OSX	F	GGAGCCTGAGTGGAACAGGAG
	R	GCCATAGTGAACTTCCTCCTCA
TAK1	F	ACGTTTAAGCTTGGGAGCCT
	R	CTGTCCGTTGCCTGTGGTT
ACP5	F	GGCCGCTGCCTGCTTAAA
	R	CCGGTCCCTGAGCCTTTATT
ITGB3BP	F	GCGTTTCCTTTGGCGGATTT
	R	TCTTCTAACAGACCATCCAACTT
MMP9	F	TCTATGGTCCTCGCCCTGAA
	R	CATCGTCCACCGGACTCAAA
CTSK	F	TATGTGCAGAAGAACCGGGG
	R	GAAGGAGGTCAGGCTTGCAT
FOXO3	F	ACGTCTTCAGGTCCTCCTGTT
	R	GGGAAGCACCAAAGAAGAGAGAA
IRF6	F	GAGCGGTCAAGGGAAAGACA
	R	CCAGGGAATCTGGAAGCGTT
PLK3	F	GGGTATCCTGCGGTACTTCG
	R	CGGGCCACAAAAGTCACAAG
SOCS3	F	TCCAAACAGGGGACACTTCG
	R	GGGGGTGTGACCATTTCCTT
ITGB3	F	ACCAGTAACCTGCGGATTGG
	R	TCCGTGACACACTCTGCTTC
ALK1	F	ATGTGTGGGAAATCCTGCGT
	R	GGCACTTCTTGAAAGCCTGC
SDK1	F	GAACCGCCTTGTTCTCACCT
	R	GCTCCCATTCTGTTTCGCAC
miR-320e-RT	RT	GTCGTATCCAGTGCGAACTGTGGCGATCGGTACGGGCTACACTCGGCAATTGCACTGGATACGACACTCA
miR-320e-Real	F	AGTGCGAACTGTGGCGAT
	R	ATAACATTCAACGCTGTCGGTGA
miR-10a-3p-RT	RT	GTCGTATCCAGTGCGAACTGTGGCGATCGGTACGGGCTACACTCGGCAATTGCACTGGATACGACTATTC
miR-10a-3p-Real	F	AGTGCGAACTGTGGCGAT
	R	CGGCAAATTCGTATCTAGGGG
U6-RT	RT	GTCGTATCCAGTGCGAACTGTGGCGATCGGTACGGGCTACACTCGGCAATTGCACTGGATACGACAAAATATG
U6-Real	F	AGTGCGAACTGTGGCGAT
	R	GCTCGCTTCGGCAGCACATATACTA
GAPDH	F	AGTTGCGTTACACCCTTTCTTG
	R	GCTGTCACCTTCACCGTTCC
miRNA sequence
miR-10a-3p	F	CAAAUUCGUAUCUAGGGGAAUA
miR-320e-5p	F	ACCAUCGACCGUUGAUUGUACC
siRNA sequence
siTAK1-1	F	GGACAUUGCUUCUACAAAU UU
siTAK1-2	F	GCCUGGUACAGGAACAUAA UU
siNC	F	GGUCUUCCCUCUGGAUUUA UU
