# Supplementary material for: Small extracellular vesicle-mediated miR-320e transmission promotes osteogenesis in OPLL by targeting TAK1
Source: Nat Commun. 2022 May 5;13:2467. doi: 10.1038/s41467-022-29029-6 (PMC9072352; doi:10.1038/s41467-022-29029-6)
Supplement: Supplementary file 9 — Source Data [file 41467_2022_29029_MOESM9_ESM.xlsx]

## Sheet: Figure 1
Figure 1F										Figure 1H
										EV size
										PLL-EV	OPLL-EV	EFS
										98	110	0	nm
										113	142	0	nm
										72	88	0	nm
										82	118	0	nm
										89	120	0	nm
										102	98	0	nm
										EV amount
										PLL-EV	OPLL-EV	EFS
										33210000000	26210000000	0	10e6 particles/ml
										32210000000	22510000000	0	10e6 particles/ml
										29610000000	28210000000	0	10e6 particles/ml
										31490000000	25180000000	0	10e6 particles/ml
										30540000000	27820000000	0	10e6 particles/ml
										28710000000	26050000000	0	10e6 particles/ml

## Sheet: Figure 2
	Figure 2A						Figure 2B
	Expression of osteogenic genes in different group						Expression of osteogenic genes in different EV group
		MSC	MSC+OPLL	MSC+PLL				Control	OPLL-sEV	PLL-sEV
	RUNX2	0.82441	4.51651	0.849856	fold change		RUNX2	0.92039	5.6819	0.76481	fold change
		0.81667	4.25161	0.986516	fold change			0.99179	6.35465	0.89651	fold change
		0.99594	3.98465	0.846515	fold change			1.17288	6.68465	0.951465	fold change
		1.17881	5.15162	0.89651	fold change			1.17648	5.15864	0.934986	fold change
		1.16067	4.78922	0.847651	fold change			0.87227	5.3315	1.10651	fold change
		1.0235	4.11657	0.910565	fold change			0.86619	5.78561	0.81165	fold change
	OSX	0.95796	3.74965	0.7496	fold change		OSX	1.14274	4.87486	0.7496	fold change
		1.18188	3.9516	0.701651	fold change			1.01213	5.18465	0.818465	fold change
		1.173	4.21651	0.81569	fold change			0.93385	4.74489	0.716487	fold change
		1.04124	3.58651	0.869846	fold change			0.81224	5.58547	0.874865	fold change
		0.96321	3.51417	0.846852	fold change			0.91814	5.78465	0.90561	fold change
		0.68271	3.88465	0.70565	fold change			1.1809	6.1465	0.78465	fold change
	OCN	0.98922	5.5165	0.984651	fold change		OCN	0.86754	6.21865	0.8415	fold change
		1.06045	5.48465	1.15613	fold change			1.07061	5.47487	0.898465	fold change
		0.83573	5.11653	0.848621	fold change			1.18253	5.89985	0.884165	fold change
		0.95484	4.99851	0.899652	fold change			1.07698	6.54987	0.938465	fold change
		1.00171	6.14156	0.971517	fold change			0.85346	6.76511	0.968465	fold change
		1.15805	5.15465	0.924651	fold change			0.94888	6.05465	1.05613	fold change
	ALP	0.85617	6.1465	0.888546	fold change		ALP	0.98272	8.4198	0.798546	fold change
		0.83167	6.75616	0.841561	fold change			1.05151	7.39846	0.744561	fold change
		1.01553	6.21861	0.831465	fold change			0.965	9.24817	0.821461	fold change
		1.00766	5.98417	0.774155	fold change			0.81202	8.8465	0.684713	fold change
		1.14206	5.78655	0.925416	fold change			1.14922	7.84561	0.921465	fold change
		1.14691	6.23346	0.941465	fold change			1.03953	8.66512	0.781515	fold change
	Figure 2C-I
	Data were presented using the High through-put microRNA sequencing data of OPLL- and PLL-derived sEVs (Dataset GSE113632, https://www.ncbi.nlm.nih.gov/geo/query/acc.cgi?acc=GSE113632) and the microRNA sequencing data of OPLL and PLL cells (Dataset GSE69787, https://www.ncbi.nlm.nih.gov/geo/query/acc.cgi?acc=GSE69787)

## Sheet: Figure 3
	Figure 3A									Figure 3D
	Expression of different microRNAs in different groups									Expression of microRNAs in different time point
	Target	PLL	OPLL		method	t	df	p		Target	PLL			OPLL
	miR-320a	1.03257	0.815962	fold change	two tailed t-test	2.039	4	0.111104			NC	First week	Second week	NC	First week	Second week
		0.98512	0.966546	fold change						miR-320e	1.07653	1.34651	2.58465	55.546	75.5165	115.417	fold change
		0.941615	0.859485	fold change							1.13842	1.5165	2.78165	62.5165	79.5651	120.165	fold change
	miR-320b	1.13383	0.846038	fold change	two tailed t-test	2.166	4	0.096253			0.88165	1.7651	3.2156	65.651	74.4165	122.561	fold change
		0.97356	0.82449	fold change							0.92156	1.68615	3.8651	66.865	70.516	112.651	fold change
		0.89261	0.863216	fold change							1.04234	1.8561	2.45616	52.5615	79.516	110.862	fold change
	miR-320c	0.81164	1.05377	fold change	two tailed t-test	0.5545	4	0.608753			0.9395	1.65651	3.51562	50.1561	78.651	128.586	fold change
		1.02639	1.09516	fold change						miR-10a-3p	1.131	0.97165	0.84616	2.21547	2.5165	2.98651	fold change
		1.16197	1.02417	fold change							1.09297	1.2156	0.954685	2.0561	2.65146	3.21651	fold change
	miR-320d	1.12278	1.0152	fold change	two tailed t-test	0.1845	4	0.862603			0.921561	1.38651	0.821651	2.5165	2.7651	2.8615	fold change
		0.87023	1.04156	fold change							0.98615	0.89156	0.795516	1.8165	2.016	2.7651	fold change
		1.00699	0.984651	fold change							1.06374	0.92156	1.2165	2.6615	2.49685	2.68165	fold change
	miR-320e	0.98388	5.63856	fold change	two tailed t-test	20.5	4	3.3e-05			0.804579	0.954561	1.15661	2.79561	2.2165	2.9561	fold change
		1.06653	5.9845	fold change						Statistical analysis
		0.94959	5.21562	fold change						Target	Group	method	t	df	p
	Data were presented using the High through-put microRNA sequencing data of OPLL and PLL cells (Dataset GSE69787, https://www.ncbi.nlm.nih.gov/geo/query/acc.cgi?acc=GSE69787)									miR-320e	First week-PLL vs NC-PLL	two tailed t-test	7.504	10	2.1e-05
											Second week-PLL vs NC-PLL	two tailed t-test	8.968	10	4e-06
											NC-OPLL vs NC-PLL	two tailed t-test	20.05	10	<0.000001
	Figure 3B										First week-OPLL vs NC-PLL	two tailed t-test	51.53	10	<0.000001
	Expression of miRNA-320e in different tissues										Second week-OPLL vs NC-PLL	two tailed t-test	43.05	10	<0.000001
	Target	PLL	OPLL	method	t	df	p			miR-10a-3p	First week-PLL vs NC-PLL	two tailed t-test	0.5981	10	0.563102
	miR-320e	1	10.5156	two tailed t-test	5.59	24	<0.0001				Second week-PLL vs NC-PLL	two tailed t-test	0.391	10	0.704027
		2.315	8.48996								NC-OPLL vs NC-PLL	two tailed t-test	8.298	10	9e-06
		1.2156	6.1561								First week-OPLL vs NC-PLL	two tailed t-test	11.61	10	<0.000001
		1.5489	8.01516								Second week-OPLL vs NC-PLL	two tailed t-test	20.86	10	<0.000001
		1.67948	9.5451
		3.7965	13.1841							Figure 3E
		3.14589	3.89516							Expression of miR-320e in different group						Statistical analysis
		1.84856	4.51965							Target	PLL+PLL	PLL+OPLL	MSC+PLL	MSC+OPLL		Target	Group	method	t	df	p
		5.16517	9.85965							miR-320e	0.984651	19.456	0.4534	10.453	fold change	miR-320e	PLL+PLL vs PLL+OPLL	two tailed t-test	11.94	10	<0.000001
		1.22156	6.51696								0.906516	15.5846	0.3786	13.876	fold change		MSC+PLLvs MSC+OPLL	two tailed t-test	17.64	10	<0.000001
		1.2165	12.5465								0.954896	12.786	0.27863	9.5465	fold change
		2.54651	15.5465								1.12165	17.8465	0.29561	12.2165	fold change
			18.5165								1.08615	16.516	0.321456	10.651	fold change
			20.5216								0.946136	11.561	0.364865	11.516	fold change
	Figure 3C									Figure 3F
	Expression of microRNAs in different time point									Expression of microRNAs in different treatment groups
	Target	PLL			OPLL					Target	Control	OPLL-EV	PLL-EV	EFS
		day1	day12	day21	day1	day12	day21			miR-320e	1.06077	56.7447	1.1516	0.84651	fold change
	miR-320e	1.0778	1.18615	1.1554	5.51651	9.66517	12.1562	fold change			0.82848	54.1561	1.21546	1.05347	fold change
		1.06653	1.40561	1.22054	5.0651	8.9845	11.7651	fold change			0.84548	50.5146	0.91651	0.818165	fold change
		1.15531	1.28561	1.25435	6.21561	8.81651	12.3516	fold change			1.06263	59.545	1.09856	0.831489	fold change
		0.90129	0.9845	1.0543	5.79486	9.21561	11.5565	fold change			1.01762	60.1561	1.22156	0.75156	fold change
		0.92881	1.2156	1.6876	4.98561	10.1561	12.9516	fold change			1.18502	52.4651	1.09561	0.95123	fold change
		0.87026	1.01615	1.9786	6.34651	9.51541	13.0156	fold change		miR-10a-3p	1.15503	0.94651	1.21156	0.886153	fold change
	miR-10a-3p	0.93585	1.85156	5.51653	10.2156	15.1561	21.1658	fold change			1.12862	1.21165	1.0165	1.0156	fold change
		0.97421	1.92187	5.8884	11.2165	15.9856	22.3581	fold change			0.80948	1.3516	1.29985	0.87651	fold change
		1.00926	1.68985	5.21651	11.0156	14.2165	23.56	fold change			0.83479	0.98516	0.89561	0.81561	fold change
		0.96446	1.78865	4.9851	9.18498	16.4895	20.1565	fold change			0.94275	1.08742	1.35146	0.80651	fold change
		1.10063	1.83216	5.9561	9.84965	14.8561	21.0165	fold change			1.12933	1.13894	0.9161	1.12156	fold change
		1.01559	1.88146	5.41615	10.5165	16.5116	23.0161	fold change		Statistical analysis
	Statistical analysis									Target	Group	method	t	df	p
	Target	Group	method	t	df	p				miR-320e	OPLL-EV	two tailed t-test	34.42	10	<0.000001
	miR-320e	Day12-PLL vs Day1 PLL	two tailed t-test	2.263	10	0.047138					vs Control
		Day21-PLL vs Day1 PLL	two tailed t-test	2.536	10	0.029568					PLL-EV	two tailed t-test	1.605	10	0.139657
		Day1-OPLL vs Day1 PLL	two tailed t-test	19.59	10	<0.000001					vs Control
		Day12-OPLL vs Day1 PLL	two tailed t-test	40.81	10	<0.000001					EFS	two tailed t-test	1.738	10	0.112822
		Day21-OPLL vs Day1 PLL	two tailed t-test	45.32	10	<0.000001					vs Control
	miR-10a-3p	Day12-PLL vs Day1 PLL	two tailed t-test	20.4	10	<0.000001				miR-10a-3p	OPLL-EV	two tailed t-test	1.356	10	0.205046
		Day21-PLL vs Day1 PLL	two tailed t-test	28.86	10	<0.000001					vs Control
		Day1-OPLL vs Day1 PLL	two tailed t-test	30.22	10	<0.000001					PLL-EV	two tailed t-test	1.114	10	0.291527
		Day12-OPLL vs Day1 PLL	two tailed t-test	37.84	10	<0.000001					vs Control
		Day21-OPLL vs Day1 PLL	two tailed t-test	39.03	10	<0.000001					EFS	two tailed t-test	0.974	10	0.353029
											vs Control

## Sheet: Figure 4
	Figure 4A											Figure 4E
	PLL alizarin red staining analysis											OPLL alizarin red staining analysis
		Blank	NC	miR-320e	miR-10a-3p	Statistical analysis	method	t	df	p			Blank	NC	320e-Inh	10a-3p-Inh	Statistical analysis	method	t	df	p
	405nm Absorbance/ 570nm Absorbance	0.516846	0.348561	0.9452	1.24785	miR-320e vs NC	two tailed t-test	6.181	10	0.0001		405nm Absorbance/ 570nm Absorbance	1.98165	1.84965	0.98915	0.651598	320e-Inh vs NC	two tailed t-test	6.216	10	<0.0001
		0.31846	0.548615	0.84954	0.925615								1.71891	1.65168	0.80519	0.42189
		0.2146	0.4146	1.22453	1.23743								1.54489	1.4619	0.6516	0.976151
		0.395463	0.559546	1.15474	0.81651	miR-10a-3p vs NC	two tailed t-test	5.2	10	0.0004			1.12159	1.31561	0.501981	0.7915	10a-3p-Inh vs NC	two tailed t-test	6.606	10	<0.0001
		0.286512	0.48612	1.35651	0.86513								1.35165	1.2156	0.419851	0.587151
		0.436896	0.309561	0.815611	0.71561								1.64651	1.40561	0.315561	0.51516
	Figure 4B											Figure 4F
	PLL ALP staining analysis											OPLL ALP staining analysis
		Blank	NC	miR-320e	miR-10a-3p	Statistical analysis	method	t	df	p			Blank	NC	320e-Inh	10a-3p-Inh	Statistical analysis	method	t	df	p
	405nm Absorbance/ 570nm Absorbance	0.684651	0.548461	1.25616	1.10561	miR-320e vs NC	two tailed t-test	7.095	10	<0.0001		405nm Absorbance/ 570nm Absorbance	1.40417	1.21956	0.786451	0.865123	320e-Inh vs NC	two tailed t-test	6.209	10	0.0001
		0.51846	0.51846	1.74487	1.51651								1.81561	1.69846	0.95132	0.70516
		0.498651	0.5146	1.5156	1.41612								1.92199	1.51686	0.75615	0.6465
		0.331651	0.795463	1.22156	1.33894	miR-10a-3p vs NC	two tailed t-test	9.712	10	<0.0001			1.6419	1.31561	0.684651	0.795463	10a-3p-Inh vs NC	two tailed t-test	6.401	10	<0.0001
		0.354651	0.489856	1.05162	1.47815								1.51498	1.37987	0.4615	0.4265
		0.425616	0.568651	1.32122	1.21517								1.32122	1.21517	0.379846	0.898465
	Figure 4C-1											Figure 4G-1
	RUNX2 expression analysis											RUNX2 expression analysis
		Blank	NC	miR-320e	miR-10a-3p	Statistical analysis	method	t	df	p			Blank	NC	320e-Inh	10a-3p-Inh	Statistical analysis	method	t	df	p
	Expression fold change	1.3451	0.985613	2.35643	1.85156	miR-320e vs NC	two tailed t-test	4.962	10	0.0006		Expression fold change	0.8588	1.15617	0.44651	0.276152	320e-Inh vs NC	two tailed t-test	7.347	10	<0.0001
		1.0098	1.22165	1.9453	1.76453								0.8883	1.22165	0.331459	0.354896
		0.8989	1.05151	1.75486	1.33453								1.2233	1.05151	0.648651	0.55165
		0.766	0.941561	1.65485	2.26354	miR-10a-3p vs NC	two tailed t-test	4.703	10	0.0008			1.2926	0.941561	0.70561	0.4156	10a-3p-Inh vs NC	two tailed t-test	10.79	10	<0.0001
		1.0851	1.26516	1.4655	1.56186								0.9097	1.26516	0.324817	0.28615
		0.8951	1.10982	1.58654	1.68466								0.8273	0.98451	0.40615	0.316651
	Figure 4C-2											Figure 4G-2
	OSX expression analysis											OSX expression analysis
		Blank	NC	miR-320e	miR-10a-3p	Statistical analysis	method	t	df	p			Blank	NC	320e-Inh	10a-3p-Inh	Statistical analysis	method	t	df	p
	Expression fold change	0.8631	1.21652	2.0666	1.98456	miR-320e vs NC	two tailed t-test	4.45	10	0.0012		Expression fold change	0.9646	1.10516	0.421897	0.384561	320e-Inh vs NC	two tailed t-test	5.788	10	0.0002
		0.8376	0.986512	1.90546	1.54153								0.8683	0.986512	0.721896	0.3218
		1.1432	1.3584	1.75486	2.01312								1.2581	0.91651	0.548651	0.4216
		0.9796	0.713556	1.52156	1.69465	miR-10a-3p vs NC	two tailed t-test	4.83	10	0.0007			1.1084	0.8651	0.42165	0.518946	10a-3p-Inh vs NC	two tailed t-test	6.418	10	<0.0001
		0.9537	0.846513	1.36987	1.38685								0.9844	0.785151	0.298561	0.684965
		1.2228	0.824563	1.42156	2.29467								0.8162	0.824563	0.4065	0.374652
	Figure 4C-3											Figure 4G-3
	OCN expression analysis											OCN expression analysis
		Blank	NC	miR-320e	miR-10a-3p	Statistical analysis	method	t	df	p			Blank	NC	320e-Inh	10a-3p-Inh	Statistical analysis	method	t	df	p
	Expression fold change	0.7962	1.1	4.2666	3.45683	miR-320e vs NC	two tailed t-test	8.958	10	<0.0001		Expression fold change	0.7537	1.12165	0.75516	0.275611	320e-Inh vs NC	two tailed t-test	5.371	10	0.0003
		0.9016	0.898456	3.00546	2.5615								0.8755	0.898456	0.679816	0.551622
		0.8292	1.34584	2.75487	4.54613								1.0503	0.89561	0.4219	0.641896
		1.1152	0.98456	2.92156	2.16513	miR-10a-3p vs NC	two tailed t-test	5.516	10	0.0003			1.1229	0.98456	0.594815	0.721651	10a-3p-Inh vs NC	two tailed t-test	5.526	10	0.0003
		1.2399	1.01651	3.54651	2.54165								0.9052	1.21651	0.308651	0.598516
		1.1179	1.15217	2.95613	3.01651								1.2924	0.925416	0.46512	0.410589
	Figure 4C-4											Figure 4G-4
	ALP expression analysis											ALP expression analysis
		Blank	NC	miR-320e	miR-10a-3p	Statistical analysis	method	t	df	p			Blank	NC	320e-Inh	10a-3p-Inh	Statistical analysis	method	t	df	p
	Expression fold change	0.8205	1.12316	3.2666	3.2165	miR-320e vs NC	two tailed t-test	8.495	10	<0.0001		Expression fold change	0.8868	1.12316	0.3218	0.50156	320e-Inh vs NC	two tailed t-test	6.647	10	<0.0001
		1.1634	1.08465	4.45312	3.5465								0.9665	1.08465	0.28561	0.698915
		0.932	0.973515	3.75487	4.41561								0.7764	0.89615	0.458916	0.6219
		0.7639	1.08456	2.84651	2.4651	miR-10a-3p vs NC	two tailed t-test	7.877	10	<0.0001			1.3203	1.18916	0.408961	0.59561	10a-3p-Inh vs NC	two tailed t-test	6.727	10	<0.0001
		0.8346	1.21456	4.54896	4.15631								1.0915	1.21456	0.705161	0.454987
		1.4856	0.951561	2.98465	2.95651								0.9585	0.879856	0.621861	0.348961
	Figure 4D				Figure 4H

## Sheet: Figure 5
	Figure 5A											Figure 5B
	Osteoclast TRAP analysis											Osteoclast TRAP analysis
		Blank	NC	miR-320e	miR-10a-3p	Statistical analysis	method	t	df	p			Blank	NC	320e-Inh	10a-3p-Inh	Statistical analysis	method	t	df	p
	TRAP positive colonies	0	49	32	44	miR-320e vs NC	two tailed t-test	8.362	10	<0.0001		TRAP positive colonies	0	46	315	49	320e-Inh vs NC	two tailed t-test	46.88	10	<0.0001
		0	57	30	53								0	54	331	52
		0	52	27	48								0	52	319	41
		0	44	29	46	miR-10a-3p vs NC	two tailed t-test	0.8482	10	0.4162			0	49	306	45	10a-3p-Inh vs NC	two tailed t-test	0.7036	10	0.4977
		0	49	37	49								0	43	293	44
		0	50	33	50								0	47	322	50
	Figure 4C-1											Figure 4E-1
	ACP5 expression analysis											ACP5 expression analysis
		Blank	NC	miR-320e	miR-10a-3p	Statistical analysis	method	t	df	p			Blank	NC	320e-Inh	10a-3p-Inh	Statistical analysis	method	t	df	p
	Expression fold change	1.08565	1.0313	0.451	1.19723	miR-320e vs NC	two tailed t-test	11.44	10	<0.0001		Expression fold change	1.2445	1.0313	3.12651	1.122	320e-Inh vs NC	two tailed t-test	9.064	10	<0.0001
		1.10589	1.1542	0.321951	1.2847								0.9519	1.1542	2.58495	0.959516
		1.125	0.9278	0.29516	1.1966								0.8481	0.9515	2.69891	1.1966
		0.8548	1.2454	0.41165	0.97363	miR-10a-3p vs NC	two tailed t-test	0.504	10	0.6251			1.126	1.2454	3.0165	0.97363	10a-3p-Inh vs NC	two tailed t-test	0.1652	10	0.8721
		0.823	0.988634	0.52156	1.02636								0.8341	0.95561	1.98956	1.02636
		1.00566	1.06786	0.42486	0.95786								0.9954	1.09561	2.46513	1.09561
	Figure 4C-2											Figure 4E-2
	ITBG3BP expression analysis											ITBG3BP expression analysis
		Blank	NC	miR-320e	miR-10a-3p	Statistical analysis	method	t	df	p			Blank	NC	320e-Inh	10a-3p-Inh	Statistical analysis	method	t	df	p
	Expression fold change	0.9321	1.032	0.41165	1.022	miR-320e vs NC	two tailed t-test	2.926	10	0.0152		Expression fold change	1.2379	1.0313	1.21561	1.122	320e-Inh vs NC	two tailed t-test	2.549	10	0.0289
		1.1163	1.011	0.848651	1.215								0.8701	1.1542	1.31561	0.959516
		0.8725	1.167	0.6681	1.0245								1.2439	0.9515	1.68992	1.1966
		0.8649	1.1926	0.8951	1.1548	miR-10a-3p vs NC	two tailed t-test	0.7996	10	0.4425			0.8411	1.2454	1.89156	0.97363	10a-3p-Inh vs NC	two tailed t-test	0.2889	10	0.7786
		1.2403	1.0162	0.998156	1.2541								1.0747	0.95561	1.62106	1.02636
		0.9739	1.10561	0.988512	1.09965								0.7323	1.13562	0.98156	1.08946
	Figure 4C-3											Figure 4E-3
	MMP9 expression analysis											MMP9 expression analysis
		Blank	NC	miR-320e	miR-10a-3p	Statistical analysis	method	t	df	p			Blank	NC	320e-Inh	10a-3p-Inh	Statistical analysis	method	t	df	p
	Expression fold change	1.0788	1.032	0.5815	1.022	miR-320e vs NC	two tailed t-test	9.368	10	<0.0001		Expression fold change	1.0665	1.00165	2.1198	1.15165	320e-Inh vs NC	two tailed t-test	5.236	10	0.0004
		0.9792	1.1542	0.6421	1.15165								1.1437	0.9156	1.50414	0.998952
		0.8266	1.04521	0.5681	1.0245								0.8556	0.978941	2.42195	1.21956
		0.8581	1.1845	0.46511	1.05892	miR-10a-3p vs NC	two tailed t-test	0.2762	10	0.788			1.2444	0.82816	1.7465	0.849115	10a-3p-Inh vs NC	two tailed t-test	2.048	10	0.0677
		1.1079	1.0745	0.321565	1.20516								0.804	0.898495	1.64982	0.958495
		1.1494	1.08916	0.68156	1.05198								0.8858	0.815612	1.31956	1.18196
	Figure 4C-4											Figure 4E-4
	CTSK expression analysis											CTSK expression analysis
		Blank	NC	miR-320e	miR-10a-3p	Statistical analysis	method	t	df	p			Blank	NC	320e-Inh	10a-3p-Inh	Statistical analysis	method	t	df	p
	Expression fold change	1.0742	1.032	0.4213	1.122	miR-320e vs NC	two tailed t-test	12.35	10	<0.0001		Expression fold change	1.1379	0.9215	2.22517	0.888965	320e-Inh vs NC	two tailed t-test	6.242	10	<0.0001
		1.0299	1.011	0.601	0.8161								0.8398	0.88945	2.46151	1.20516
		0.9164	0.98465	0.4128	0.89165								1.0637	1.10561	1.87816	1.09895
		1.1083	0.89561	0.4518	0.8561	miR-10a-3p vs NC	two tailed t-test	0.4975	10	0.6296			0.9013	0.969561	1.7465	0.944986	10a-3p-Inh vs NC	two tailed t-test	1.133	10	0.2836
		1.1032	0.954961	0.3548	1.02636								1.1513	0.94132	1.54817	1.0855
		0.768	1.10216	0.39516	1.08916								0.906	1.09816	2.59849	1.1165
	Figure 4D					Figure 4F

## Sheet: Figure 6
	Figure 6A									Figure 6B											Figure 6D
	RPKM mRNA level of different targets in OPLL									Expression of target mRNA in microRNA treated groups											Expression of different microRNAs in different groups
		PLL	OPLL		method	t	df	p			NC	miR-320e	miR-10a-3p			method	t	df	p			NC	miR-320e	miR-10a-3p		Statistical analysis	method	t	df	p
	TAK1	1.0253	0.548	fold change	two tailed t-test	10.6624	10	<0.000001		TAK1	0.8848	0.432435	0.9465	fold change	miR-320e vs NC	two tailed t-test	9.55316	10	2e-06		pMir-TAK1	1.1184	0.2165	0.985968	fold change	miR-320e vs NC	two tailed t-test	12.91	10	<0.0001
		0.9477	0.15632	fold change							1.1242	0.15632	0.8651	fold change								1.0197	0.231651	1.06516	fold change
		1.027	0.1653	fold change							0.991	0.1653	1.15632	fold change								1.0795	0.19516	0.951951	fold change
		1.0948	0.218561	fold change							0.8826	0.506516	1.01651	fold change	miR-10a-3p vs NC	two tailed t-test	0.005043	10	0.996076			1.0099	0.359851	0.99561	fold change	miR-10a-3p vs NC	two tailed t-test	0.5643	10	0.584975
		1.0176	0.18516	fold change							1.1205	0.198516	1.11898	fold change								0.8877	0.415986	1.10165	fold change
		0.8876	0.335615	fold change							0.9969	0.21651	0.898561	fold change								0.8848	0.354986	1.05456	fold change
	FOXO3	1.0082	0.310431	fold change	two tailed t-test	9.91894	10	2e-06		FOXO3	0.8738	0.989651	1.2132	fold change	miR-10a-3p vs NC	two tailed t-test	0.137308	10	0.893513		pMir-TAK1-mut-1	1.1708	0.456515	1.0515	fold change	miR-320e vs NC	two tailed t-test	2.311	10	0.043459
		1.1042	0.592447	fold change							0.9257	1.21	0.986	fold change								1.0785	0.89156	1.09562	fold change
		0.8876	0.366142	fold change							1.1005	0.82	0.84651	fold change								0.923	0.9916	1.3156	fold change
		0.854	0.4165	fold change							1.1894	1.05166	1.0516	fold change	miR-10a-3p vs NC	two tailed t-test	0.2883	10	0.778981			1.0434	0.88156	0.84765	fold change	miR-10a-3p vs NC	two tailed t-test	0.2986	10	0.771337
		1.0621	0.31561	fold change							1.1126	0.98515	0.99456	fold change								0.8717	0.989516	0.9516	fold change
		1.0839	0.405161	fold change							0.898	1.10651	0.87561	fold change								0.9126	0.498916	0.888916	fold change
	IRF6	1.0782	0.56	fold change	two tailed t-test	8.48045	10	7e-06		IRF6	0.9567	0.8651	0.8651	fold change	miR-320e vs NC	two tailed t-test	0.471527	10	0.647383		pMir-TAK1-mut-2	1.1029	0.75516	1.15417	fold change	miR-320e vs NC	two tailed t-test	2.995	10	0.013451
		0.9098	0.34865	fold change							1.0254	0.8954	0.8954	fold change								0.9528	0.8485	1.3165	fold change
		1.012	0.405	fold change							1.0179	1.215	0.818456	fold change								0.9241	0.74516	1.21956	fold change
		1.0223	0.228956	fold change							1.1856	1.15161	1.15651	fold change	miR-10a-3p vs NC	two tailed t-test	0.388	10	0.706183			1.0414	0.808942	1.01561	fold change	miR-10a-3p vs NC	two tailed t-test	1.259	10	0.236793
		1.159	0.51651	fold change							1.0079	0.998451	1.2156	fold change								1.1251	0.92151	0.89851	fold change
		0.8187	0.421561	fold change							0.8065	1.08956	0.847651	fold change								0.8537	0.791156	0.984561	fold change
	PLK3	0.8726	0.3486	fold change	two tailed t-test	8.05376	10	1.1e-05		PLK3	0.757	1.1561	1.1561	fold change	miR-10a-3p vs NC	two tailed t-test	0.814508	10	0.434322		pMir-TAK1-mut-all	1.0458	0.99165	1.06162	fold change	miR-320e vs NC	two tailed t-test	0.07163	10	0.944312
		1.0165	0.128476	fold change							1.1142	1.21561	0.846132	fold change								0.858	1.08651	0.8951	fold change
		1.1109	0.54864	fold change							1.1288	0.945321	0.945321	fold change								1.0705	0.889856	0.824651	fold change
		1.2164	0.331465	fold change							1.0143	1.21586	0.977981	fold change	miR-10a-3p vs NC	two tailed t-test	0.2038	10	0.842576			1.1437	0.98156	1.21851	fold change	miR-10a-3p vs NC	two tailed t-test	0.4138	10	0.687729
		0.8492	0.41516	fold change							0.9508	0.884561	1.15816	fold change								0.9612	0.924165	1.0765	fold change
		0.9344	0.28561	fold change							1.0349	0.981652	0.81615	fold change								0.9208	1.1516	1.10517	fold change
	SOCS3	0.9877	0.4456	fold change	two tailed t-test	6.79114	10	4.8e-05		SOCS3	0.9203	0.94611	1.21163	fold change	miR-320e vs NC	two tailed t-test	0.726646	10	0.484105
		1.0172	0.5468	fold change							1.1301	1.25156	0.846	fold change							Figure 6F
		0.9951	0.68876	fold change							0.9496	1.2165	0.8165	fold change							ACP5 expression analysis
		0.9558	0.31561	fold change							0.902	1.0561	1.05652	fold change	miR-10a-3p vs NC	two tailed t-test	0.2703	10	0.792433			NC	320e-Inh	10a-3p-Inh	fold change	Statistical analysis	method	t	df	p
		0.8127	0.40561	fold change							1.2306	0.98156	0.98165	fold change							TAK1 Expression fold change	0.8456	2.15612	0.985968	fold change	320e-Inh vs NC	two tailed t-test	15.23	10	<0.0001
		1.2315	0.32156	fold change							0.8674	0.91165	0.951651	fold change								1.0788	1.9848	0.89516	fold change
	ITGB3	1.0275	0.274856	fold change	two tailed t-test	11.9483	10	<0.000001		ITGB3	1.1475	0.84956	0.84956	fold change	miR-10a-3p vs NC	two tailed t-test	0.330542	10	0.747812			1.2365	2.22165	1.2165	fold change
		1.0255	0.22876	fold change							0.9163	1.1	1.1	fold change								1.0302	2.3165	1.01651	fold change	10a-3p-Inh vs NC	two tailed t-test	0.322	10	0.754068
		0.947	0.48676	fold change							0.9362	1.1312	1.1312	fold change								0.8178	2.19815	0.8165	fold change
		0.9527	0.331561	fold change							0.9502	1.056	0.819651	fold change	miR-10a-3p vs NC	two tailed t-test	0.03298	10	0.97434			0.9911	2.20196	0.90516	fold change
		0.8816	0.40516	fold change							1.1603	0.91561	0.995123	fold change							FOXO3 Expression fold change	1.1623	0.98651	1.05846	fold change	320e-Inh vs NC	two tailed t-test	1.079	10	0.305929
		1.1657	0.29516	fold change							0.8895	1.08165	1.08985	fold change								0.9128	1.0516	1.10561	fold change
	ALX1	1.2391	0.17436	fold change	two tailed t-test	11.0158	10	<0.000001		ALX1	0.8882	0.9456	1.123	fold change	miR-320e vs NC	two tailed t-test	1.37216	10	0.200007			0.8419	1.61651	1.15165	fold change
		0.9093	0.374864	fold change							1.0178	1.216	1.216	fold change								0.7945	1.02317	0.89156	fold change	10a-3p-Inh vs NC	two tailed t-test	0.09549	10	0.92581
		0.8516	0.24674	fold change							1.094	1.51621	0.998456	fold change								0.8667	1.61586	0.9561	fold change
		0.9087	0.28561	fold change							0.8512	1.21556	1.05847	fold change	miR-10a-3p vs NC	two tailed t-test	0.6102	10	0.555316			1.4218	0.818961	0.899172	fold change
		1.0979	0.321561	fold change							0.9119	0.89615	0.98561	fold change
		0.9934	0.27165	fold change							1.2369	1.11016	0.895161	fold change
	SDK1	1.1795	0.1367	fold change	two tailed t-test	8.68591	10	6e-06		SDK1	1.1295	1.11635	0.956	fold change	miR-10a-3p vs NC	two tailed t-test	0.0453699	10	0.964706
		1.0099	0.24687	fold change							0.9217	0.9865	0.9865	fold change
		0.8106	0.33786	fold change							0.9488	0.87456	0.87456	fold change
		1.1582	0.21561	fold change							0.9071	0.98456	1.10565	fold change	miR-10a-3p vs NC	two tailed t-test	0.04253	10	0.966913
		1.0856	0.41561	fold change							1.0062	1.17189	0.97465	fold change
		0.7562	0.30651	fold change							1.0867	0.848651	1.08952	fold change
	Figure 6E				Figure 6G

## Sheet: Figure 7
	Figure 7A											Figure 7E											Figure 7F
	TAK1 Expression in ligament tissue											Expression of ossification related genes after treatment
		PLL	OPLL	fold change	Statistical analysis	method	t	df	p				NC	320e-Inh	320e-Inh+siTAK1	320e-Inh+5Z-7-oxozeaenol	Statistical analysis	method	t	df	p
	TAK1	1.2463	0.46513	fold change	PLL vs OPLL	two tailed t-test	7.655	10	<0.0001			RUNX2	1.0212	1.2296	1.0435	1.1283	320e-Inh vs 320e-Inh+siTAK1	two tailed t-test	7.283	10	2.7e-05
		1.0437	0.186153	fold change									0.8417	0.9117	1.0554	0.8613
		0.7514	0.21865	fold change									1.0456	0.8648	1.0069	0.8493
		1.0727	0.1123	fold change									0.9071	1.1273	0.8283	0.8119	320e-Inh vs 320e-Inh+5Z-7-oxozeaenol	two tailed t-test	6.359	10	8.3e-05
		0.7883	0.389156	fold change									1.244	1.0397	0.9701	1.0606
		1.0976	0.264862	fold change									0.9404	0.8269	1.0958	1.2886
												ALP	0.544986	0.3546	0.3156	0.405861	320e-Inh vs 320e-Inh+siTAK1	two tailed t-test	9.62	10	2e-06
	Figure 7B												0.431856	0.241651	0.18951	0.51651
	Gene expression after TAK1 knockdown												0.321651	0.331651	0.221561	0.42156
		siNC	siTAK1	fold change	Statistical analysis	method	t	df	p				0.65132	0.401651	0.254982	0.3951	320e-Inh vs 320e-Inh+5Z-7-oxozeaenol	two tailed t-test	7.205	10	2.9e-05
	RUNX2	1.1849	2.46165	fold change	siNC vs siTAK1	two tailed t-test	10	10	1e-06				0.48561	0.289516	0.364165	0.498156
		0.7888	2.61651	fold change									0.50516	0.306165	0.41565	0.532189
		0.9762	2.951	fold change								OCN	1.11651	0.989561	1.0786	1.19816	320e-Inh vs 320e-Inh+siTAK1	two tailed t-test	8.001	10	1.2e-05
		1.1024	3.21916	fold change									1.29561	1.21589	1.56916	1.3816
		0.8355	3.6156	fold change									1.18952	0.921561	1.12186	1.19852
		1.1122	2.8165	fold change									1.51896	0.9856	0.859815	1.38985	320e-Inh vs 320e-Inh+5Z-7-oxozeaenol	two tailed t-test	9.142	10	4e-06
	OSX	0.9806	1.78516	fold change	siNC vs siTAK1	two tailed t-test	6.193	10	0.000103				1.11516	0.8156	1.21891	0.944165
		0.8531	1.9516	fold change									0.898516	1.25897	0.98512	0.998516
		0.8971	2.3156	fold change								OSX	1.2156	1.54981	1.75416	1.51892	320e-Inh vs 320e-Inh+siTAK1	two tailed t-test	9.04	10	4e-06
		1.0149	2.465	fold change									1.01965	2.165	1.3198	2.1651
		0.8112	1.89156	fold change									0.98156	1.68561	1.25879	1.64856
		1.4431	1.6156	fold change									0.89651	1.4842	1.40516	1.2156	320e-Inh vs 320e-Inh+5Z-7-oxozeaenol	two tailed t-test	6.084	10	0.000118
	ALP	0.7927	4.5165	fold change	siNC vs siTAK1	two tailed t-test	13.81	10	<0.0001				1.2615	1.10156	0.988461	1.3189
		0.9803	3.7651	fold change									1.5165	1.08965	1.1568	1.00561
		0.9031	4.21956	fold change
		1.1613	4.9516	fold change								Figure 7G
		1.1117	5.0516	fold change								Osteoclast TRAP analysis
		1.0509	3.68156	fold change									NC	320e-Inh	320e-Inh+siTAK1	320e-Inh+5Z-7-oxozeaenol	Statistical analysis	method	t	df	p
	OCN	0.7854	5.2156	fold change	siNC vs siTAK1	two tailed t-test	16.77	10	<0.0001			TRAP positive colonies	46	315	102	110	320e-Inh+siTAK1 vs 320e-Inh	two tailed t-test	19.66	10	<0.0001
		0.7631	4.65165	fold change									54	331	105	55
		1.1853	5.51965	fold change									52	319	133	66
		0.8245	5.9561	fold change									49	306	99	99	320e-Inh+5Z-7-oxozeaenol vs 320e-Inh	two tailed t-test	22.91	10	<0.0001
		0.9587	6.2156	fold change									43	293	62	68
		1.483	5.0516	fold change									53	325	107	74
	Figure 7C											Figure 7H
	OPLL alizarin red staining analysis											Expression of osteoclast related genes after treatment
		NC	320e-Inh	320e-Inh+siTAK1	320e-Inh +5Z-7-oxozeaenol	Statistical analysis	method	t	df	p			NC	320e-Inh	320e-Inh+siTAK1	320e-Inh+5Z-7-oxozeaenol	Statistical analysis	method	t	df	p
	405nm Absorbance/ 570nm Absorbance	1.49484	0.321516	1.49484	1.54965	320e-Inh+siTAK1 vs 320e-Inh	two tailed t-test	9.957	10	<0.0001		ACP5	1.1536	0.8738	0.9681	0.8626	320e-Inh vs 320e-Inh+siTAK1	two tailed t-test	10.37	10	1e-06
		1.54982	0.8165	1.30546	1.84651								1.0133	1.1607	0.9331	0.9104
		1.50486	0.549865	1.7651	1.98416								0.9677	0.896	1.0851	1.0458
		1.89165	0.698456	1.62156	1.64516	320e-Inh +5Z-7-oxozeaenol vs 320e-Inh	two tailed t-test	12.58	10	<0.0001			0.9257	0.9835	0.9574	1.0835	320e-Inh vs 320e-Inh+5Z-7-oxozeaenol	two tailed t-test	17.21	10	<0.000001
		1.4165	0.498516	1.4156	1.84981								0.9654	1.009	1.0378	0.9106
		1.5561	0.52156	1.52156	1.71519								0.9743	1.077	1.0185	1.1871
												ITBG3BP	2.58547	2.15849	2.69891	1.7465	320e-Inh vs 320e-Inh+siTAK1	two tailed t-test	12.14	10	<0.000001
	Figure 7D												2.45621	2.21655	2.5165	1.64537
	OPLL ALP staining analysis												2.69847	2.34651	2.42688	1.54867
		NC	320e-Inh	320e-Inh+siTAK1	320e-Inh +5Z-7-oxozeaenol	Statistical analysis	method	t	df	p			2.40561	2.05161	2.33487	1.62486	320e-Inh vs 320e-Inh+5Z-7-oxozeaenol	two tailed t-test	8.021	10	1.2e-05
	405nm Absorbance/ 570nm Absorbance	1.68497	0.548461	1.2	1.68465	320e-Inh+siTAK1 vs 320e-Inh	two tailed t-test	9.313	10	<0.0001			2.56587	2.29856	2.57867	1.59876
		1.74498	0.656123	1.31658	1.98965								2.49985	2.4516	2.45468	1.78763
		1.20515	0.62156	1.6486	2.05165							CTSK	1.54651	1.26546	1.48965	1.24897	320e-Inh vs 320e-Inh+siTAK1	two tailed t-test	7.553	10	1.9e-05
		1.35156	0.489416	1.74965	1.84965	320e-Inh +5Z-7-oxozeaenol vs 320e-Inh	two tailed t-test	10.08	10	<0.0001			1.7867	1.23876	1.97864	1.53452
		1.52156	0.7561	1.48465	1.48965								1.87643	1.05457	1.67845	1.05234
		1.61879	0.505566	1.67816	2.35149								1.4386	1.34587	1.346	1.33646	320e-Inh vs 320e-Inh+5Z-7-oxozeaenol	two tailed t-test	14.74	10	<0.000001
													1.37864	1.46843	1.27865	1.2156
													1.56787	1.29456	1.13879	1.18951
												MMP9	0.89561	1.1561	1.2156	0.9561	320e-Inh vs 320e-Inh+siTAK1	two tailed t-test	5.216	10	0.000392
													0.9551	1.63561	1.51561	1.32165
													0.79815	1.32165	1.1561	0.7651
													1.33116	0.7651	0.9951	1.1651	320e-Inh vs 320e-Inh+5Z-7-oxozeaenol	two tailed t-test	7.172	10	3e-05
													0.8061	0.9691	1.08562	0.89561
													1.0165	1.18561	1.17161	1.01561

## Sheet: Figure 8
	Figure 8A													Figure 8C
	Expression of ossification related genes after treatment													miR-320e expression in sEV treated PLL cells
		PLL	PLL+NC	PLL+320e-Inh	OPLL	OPLL+NC	OPLL+320e-Inh	Statistical analysis	method	t	df	p			NC	EFS	OPLL-EV	OPLL-EV-Inh	Statistical analysis	method	t	df	p
	RUNX2	0.9435	1.0516	0.98561	4.51651	4.18465	0.87564	PLL vs OPLL	two tailed t-test	22.17	10	<0.000001		miR-320e	1.1745	0.89156	24.8916	1.68495	OPLL-EV vs NC	two tailed t-test	17.08	10	<0.0001
		1.0479	0.979846	0.846511	4.7984	4.79651	0.957651	PLL+NC vs PLL+320e-Inh	two tailed t-test	2.129	10	0.059095			0.8972	1.02165	23.165	1.98562	OPLL-EV-Inh vs NC	two tailed t-test	2.246	10	0.0485
		1.1459	1.08865	0.898567	5.06561	4.6465	1.05165	OPLL+NC vs OPLL+320e-Inh	two tailed t-test	19.08	10	<0.000001			0.9517	0.848691	22.2165	2.19156	OPLL-EV-Inh vs OPLL-EV	two tailed t-test	16.39	10	<0.0001
		0.9158	1.15615	0.964516	4.98561	3.84651	0.789846	PLL vs PLL+NC	two tailed t-test	0.7229	10	0.486328			0.8449	0.98516	20.156	1.21981
		1.0791	0.89651	1.0516	4.2165	3.79856	0.895613	OPLL vs OPLL+NC	two tailed t-test	1.744	10	0.111838			1.1368	0.921561	18.156	0.999816
		0.8678	1.07654	0.884651	4.1651	4.05613	0.94651								0.9949	1.05982	17.6642	0.924895
	ALP	0.9989	1.04981	0.888546	6.1465	5.89456	0.874952	PLL vs OPLL	two tailed t-test	34.1	10	<0.000001
		0.9856	1.02156	0.964856	6.4651	6.21651	0.98465	PLL+NC vs PLL+320e-Inh	two tailed t-test	1.19	10	0.261353		Figure 8D
		0.9664	0.97561	0.996516	6.35611	6.31651	1.05417	OPLL+NC vs OPLL+320e-Inh	two tailed t-test	34.66	10	<0.000001		TAK1 expression after sEV treatment
		1.1703	0.96465	1.0561	5.86951	5.74651	1.01165	PLL vs PLL+NC	two tailed t-test	0.05827	10	0.95468			NC	EFS	OPLL-EV	OPLL-EV-Inh	Statistical analysis	method	t	df	p
		0.8302	0.948946	0.978561	5.51651	5.58767	0.898561	OPLL vs OPLL+NC	two tailed t-test	1.125	10	0.286698		TAK1	0.9724	0.951561	0.43215	1.0561	OPLL-EV vs NC	two tailed t-test	13.31	10	<0.0001
		1.0486	1.05656	0.91156	6.21651	5.4655	0.95465								1.1026	0.898516	0.31568	0.998465	OPLL-EV-Inh vs NC	two tailed t-test	1.482	10	0.1693
	OCN	0.9375	1.1151	0.984513	5.5165	5.18654	0.984651	PLL vs OPLL	two tailed t-test	23.26	10	<0.000001			0.8236	1.05165	0.24865	0.716512	OPLL-EV-Inh vs OPLL-EV	two tailed t-test	9.91	10	<0.0001
		0.8381	0.984695	1.0561	5.98561	4.98465	0.97561	PLL+NC vs PLL+320e-Inh	two tailed t-test	1.991	10	0.074458			0.993	1.10561	0.231562	0.854965
		1.1371	1.15857	1.06651	6.24465	4.64865	0.896512	OPLL+NC vs OPLL+320e-Inh	two tailed t-test	32.42	10	<0.000001			1.0085	0.964852	0.208947	0.8156
		1.0567	1.06515	0.97984	5.1561	5.5487	1.05616	PLL vs PLL+NC	two tailed t-test	1.046	10	0.320336			1.0999	0.979816	0.305612	0.9651
		1.1808	1.09561	0.95489	5.0561	5.3165	1.07984	OPLL vs OPLL+NC	two tailed t-test	1.992	10	0.074366
		0.8498	0.995163	0.964865	5.6486	5.21661	0.954856							Figure 8E
	OSX	0.9624	0.98565	0.7496	3.74965	3.89845	0.84651	PLL vs OPLL	two tailed t-test	13.48	10	<0.000001		PLL Alizarin red analysis
		0.9267	0.898561	0.89561	4.28561	3.34856	0.786951	PLL+NC vs PLL+320e-Inh	two tailed t-test	1.345	10	0.208374			NC	EFS	OPLL-EV	OPLL-EV-Inh	Statistical analysis	method	t	df	p
		1.0677	1.0561	0.998452	4.4651	3.28946	0.964865	OPLL+NC vs OPLL+320e-Inh	two tailed t-test	13.56	10	<0.000001		405nm Absorbance/ 570nm Absorbance	0.416892	0.30651	1.38965	0.30165	OPLL-EV vs NC	two tailed t-test	11.3	10	<0.0001
		0.7772	0.979685	0.878561	3.54465	3.6465	1.0561	PLL vs PLL+NC	two tailed t-test	0.1999	10	0.845576			0.35165	0.35165	1.31896	0.4651	OPLL-EV-Inh vs NC	two tailed t-test	1.927	10	0.0829
		0.7822	1.01285	0.89561	3.28561	4.12165	0.921651	OPLL vs OPLL+NC	two tailed t-test	0.07512	10	0.941604			0.32156	0.33165	1.21986	0.42156	OPLL-EV-Inh vs OPLL-EV	two tailed t-test	9.36	10	<0.0001
		1.4838	0.936151	1.05642	3.7651	4.66517	0.879651								0.43166	0.37915	1.24165	0.405161
															0.341652	0.298942	1.05615	0.576502
	Figure 8B														0.298156	0.281651	0.924561	0.49561
	Expression of osteoclast related genes after treatment
		PLL	PLL+NC	PLL+320e-Inh	OPLL	OPLL+NC	OPLL+320e-Inh	Statistical analysis	method	t	df	p		Figure 8F
	ACP5	0.897	1.0516	1.16851	0.354651	0.354651	1.21651	PLL vs OPLL	two tailed t-test	9.253	10	3e-06		PLL ALP analysis
		1.1802	1.15617	1.1865	0.32165	0.334165	1.25896	PLL+NC vs PLL+320e-Inh	two tailed t-test	4.39	10	0.001356			NC	EFS	OPLL-EV	OPLL-EV-Inh	Statistical analysis	method	t	df	p
		1.0357	0.984156	1.20513	0.40965	0.34651	1.30165	OPLL+NC vs OPLL+320e-Inh	two tailed t-test	60.86	10	<0.000001		405nm Absorbance/ 570nm Absorbance	0.512165	0.485616	1.54688	0.505163	OPLL-EV vs NC	two tailed t-test	17.93	10	<0.0001
		1.2134	0.954986	1.22165	0.31561	0.32156	1.28987	PLL vs PLL+NC	two tailed t-test	0.7845	10	0.450922			0.47981	0.46465	1.76842	0.694613	OPLL-EV-Inh vs NC	two tailed t-test	0.5638	10	0.5853
		0.8589	1.08951	1.23651	0.349889	0.360862	1.27465	OPLL vs OPLL+NC	two tailed t-test	0.2658	10	0.795804			0.456153	0.521651	1.64897	0.43465	OPLL-EV-Inh vs OPLL-EV	two tailed t-test	14.91	10	<0.0001
		0.8148	1.12316	1.25651	0.30561	0.31156	1.2395								0.505165	0.3989	1.54987	0.405161
	ITBG3BP	0.9332	1.08465	1.216	0.745665	0.711651	1.05848	PLL vs OPLL	two tailed t-test	3.848	10	0.003221			0.401657	0.40561	1.48965	0.5056
		1.1325	1.18615	1.25615	0.78651	0.698561	1.08985	PLL+NC vs PLL+320e-Inh	two tailed t-test	4.42	10	0.001295			0.441565	0.42156	1.89847	0.411651
		0.8093	1.1756	1.26846	0.711695	0.748965	1.10562	OPLL+NC vs OPLL+320e-Inh	two tailed t-test	7.875	10	1.4e-05
		1.0844	0.984965	1.2765	0.79561	0.73165	1.08984	PLL vs PLL+NC	two tailed t-test	1.411	10	0.188701		Figure 8G
		1.2014	1.07951	1.20465	0.687163	0.689651	0.984965	OPLL vs OPLL+NC	two tailed t-test	0.4555	10	0.65851		Osteoclast TRAP analysis
		0.8392	1.10516	1.33156	0.65165	0.908561	1.18965								NC	EFS	OPLL-EV	OPLL-EV-Inh	Statistical analysis	method	t	df	p
	MMP9	0.933	1.1151	1.08461	0.521586	0.548651	1.08486	PLL vs OPLL	two tailed t-test	7.285	10	2.6e-05		TRAP positive colonies	52	55	12	32	OPLL-EV vs NC	two tailed t-test	11.1	10	<0.0001
		1.107	1.15156	1.25165	0.47981	0.652156	1.1165	PLL+NC vs PLL+320e-Inh	two tailed t-test	0.9754	10	0.352384			43	58	10	35	OPLL-EV-Inh vs NC	two tailed t-test	2.904	10	0.0157
		1.0502	1.19816	0.871651	0.441561	0.52156	1.18962	OPLL+NC vs OPLL+320e-Inh	two tailed t-test	9.042	10	4e-06			44	45	9	38	OPLL-EV-Inh vs OPLL-EV	two tailed t-test	8.44	10	<0.0001
		1.1917	0.98465	0.916985	0.56165	0.489615	0.981324	PLL vs PLL+NC	two tailed t-test	1.174	10	0.26764			55	46	14	44
		1.008	0.998465	0.89516	0.42156	0.46146	0.849651	OPLL vs OPLL+NC	two tailed t-test	1.456	10	0.176099			61	41	21	45
		0.7101	1.08987	1.10542	0.441165	0.50165	0.99516								58	59	15	49
	CTSK	0.919	1.04981	1.2465	0.404156	0.421586	1.26358	PLL vs OPLL	two tailed t-test	6.496	10	6.9e-05
		1.025	0.98651	1.31651	0.421856	0.43856	1.28969	PLL+NC vs PLL+320e-Inh	two tailed t-test	2.664	10	0.023738		Figure 8D						Figure 8H
		0.7912	0.898516	1.0856	0.462187	0.64861	1.356	OPLL+NC vs OPLL+320e-Inh	two tailed t-test	11.93	10	<0.000001
		0.9804	0.95186	0.984651	0.389842	0.319817	1.3056	PLL vs PLL+NC	two tailed t-test	0.2289	10	0.823581
		0.891	1.15169	1.27856	0.51516	0.47984	1.04165	OPLL vs OPLL+NC	two tailed t-test	0.7511	10	0.46988
		1.3934	1.0898	1.26498	0.398416	0.50165	1.1651

## Sheet: Figure 9
	Figure 9C
	BV/TV
	Bone volume/ Total volume	NC	OPLL-sEV	OPLL-sEV-Inh	PLL-sEV	EFS	Statistical analysis	method	t	df	p
		0.45165	0.694845	0.584916	0.431561	0.523265	NC vs. OPLL-EV	One-way ANOVA, the Bonferroni method	5.869	25	<0.0001
		0.595162	0.668615	0.511989	0.586513	0.411581	NC vs. OPLL-EV-Inh	One-way ANOVA, the Bonferroni method	1.624	25	>0.9999
		0.498456	0.79651	0.564198	0.448965	0.498456	NC vs. PLL-EV	One-way ANOVA, the Bonferroni method	0.1233	25	>0.9999
		0.426517	0.621561	0.621856	0.525165	0.434169	NC vs. EFS	One-way ANOVA, the Bonferroni method	0.3095	25	>0.9999
		0.515652	0.712156	0.518615	0.415168	0.55651	OPLL-EV vs. OPLL-EV-Inh	One-way ANOVA, the Bonferroni method	4.244	25	0.0026
		0.434895	0.689851	0.469846	0.541456	0.564862	OPLL-EV vs. PLL-EV	One-way ANOVA, the Bonferroni method	5.745	25	<0.0001
							OPLL-EV vs. EFS	One-way ANOVA, the Bonferroni method	5.559	25	<0.0001
							OPLL-EV-Inh vs. PLL-EV	One-way ANOVA, the Bonferroni method	1.501	25	>0.9999
							OPLL-EV-Inh vs. EFS	One-way ANOVA, the Bonferroni method	1.315	25	>0.9999
							PLL-EV vs. EFS	One-way ANOVA, the Bonferroni method	0.1862	25	>0.9999
	Figure 9C
	BMD
		NC	OPLL-sEV	OPLL-sEV-Inh	PLL-sEV	EFS	Statistical analysis	method	t	df	p
	Bone Mass Density (g/cm3)	2.54896	2.95415	2.55415	2.35156	2.35156	NC vs. OPLL-EV	One-way ANOVA, the Bonferroni method	6.515	25	<0.0001
		2.44896	3.21896	2.48219	2.48985	2.65162	NC vs. OPLL-EV-Inh	One-way ANOVA, the Bonferroni method	0.1421	25	>0.9999
		2.58947	3.04895	2.52485	2.5165	2.20516	NC vs. PLL-EV	One-way ANOVA, the Bonferroni method	0.9785	25	>0.9999
		2.76487	3.35462	2.53487	2.39465	2.44165	NC vs. EFS	One-way ANOVA, the Bonferroni method	1.049	25	>0.9999
		2.4219	3.10561	2.51846	2.47651	2.48651	OPLL-EV vs. OPLL-EV-Inh	One-way ANOVA, the Bonferroni method	6.657	25	<0.0001
		2.39985	2.68499	2.48985	2.46532	2.52316	OPLL-EV vs. PLL-EV	One-way ANOVA, the Bonferroni method	7.493	25	<0.0001
							OPLL-EV vs. EFS	One-way ANOVA, the Bonferroni method	7.564	25	<0.0001
							OPLL-EV-Inh vs. PLL-EV	One-way ANOVA, the Bonferroni method	0.8364	25	>0.9999
							OPLL-EV-Inh vs. EFS	One-way ANOVA, the Bonferroni method	0.9073	25	>0.9999
							PLL-EV vs. EFS	One-way ANOVA, the Bonferroni method	0.07086	25	>0.9999
	Figure 9E
	OCN expression
		NC	OPLL-sEV	OPLL-sEV-Inh	PLL-sEV	EFS	Statistical analysis	method	t	df	p
	Percentage of OCN positive cells	0.094195	0.20156	0.120156	0.094195	0.1105	NC vs. OPLL-sEV	One-way ANOVA, the Bonferroni method	7.447	25	<0.0001
		0.0861	0.171416	0.101417	0.0714165	0.1256	NC vs. OPLL-sEV-Inh	One-way ANOVA, the Bonferroni method	0.5307	25	>0.9999
		0.10165	0.147865	0.131561	0.11651	0.09651	NC vs. PLL-sEV	One-way ANOVA, the Bonferroni method	0.4709	25	>0.9999
		0.114847	0.158615	0.0956415	0.0896851	0.0895612	NC vs. EFS	One-way ANOVA, the Bonferroni method	0.3166	25	>0.9999
		0.134651	0.19651	0.0889456	0.105132	0.10516	OPLL-sEV vs. OPLL-sEV-Inh	One-way ANOVA, the Bonferroni method	6.916	25	<0.0001
		0.084465	0.188651	0.110163	0.110595	0.107653	OPLL-sEV vs. PLL-sEV	One-way ANOVA, the Bonferroni method	7.918	25	<0.0001
							OPLL-sEV vs. EFS	One-way ANOVA, the Bonferroni method	7.13	25	<0.0001
							OPLL-sEV-Inh vs. PLL-sEV	One-way ANOVA, the Bonferroni method	1.002	25	>0.9999
							OPLL-sEV-Inh vs. EFS	One-way ANOVA, the Bonferroni method	0.2141	25	>0.9999
							PLL-sEV vs. EFS	One-way ANOVA, the Bonferroni method	0.7875	25	>0.9999
	Figure 9E
	TAK1 expression
		NC	OPLL-sEV	OPLL-sEV-Inh	PLL-sEV	EFS	Statistical analysis	method	t	df	p
	Percentage of OCN positive cells	0.29561	0.0918196	0.25687	0.31465	0.29516	NC vs. OPLL-sEV	One-way ANOVA, the Bonferroni method	5.665	25	<0.0001
		0.18165	0.079852	0.211652	0.338417	0.2156	NC vs. OPLL-sEV-Inh	One-way ANOVA, the Bonferroni method	0.1052	25	>0.9999
		0.39156	0.10165	0.34	0.2156	0.41165	NC vs. PLL-sEV	One-way ANOVA, the Bonferroni method	0.3127	25	>0.9999
		0.264892	0.0849651	0.28156	0.2465	0.354895	NC vs. EFS	One-way ANOVA, the Bonferroni method	1.489	25	>0.9999
		0.221652	0.0608156	0.30516	0.306511	0.264965	OPLL-sEV vs. OPLL-sEV-Inh	One-way ANOVA, the Bonferroni method	5.771	25	<0.0001
		0.265498	0.125165	0.24561	0.258615	0.361561	OPLL-sEV vs. PLL-sEV	One-way ANOVA, the Bonferroni method	5.978	25	<0.0001
							OPLL-sEV vs. EFS	One-way ANOVA, the Bonferroni method	7.154	25	<0.0001
							OPLL-sEV-Inh vs. PLL-sEV	One-way ANOVA, the Bonferroni method	0.2075	25	>0.9999
							OPLL-sEV-Inh vs. EFS	One-way ANOVA, the Bonferroni method	1.384	25	>0.9999
							PLL-sEV vs. EFS	One-way ANOVA, the Bonferroni method	1.176	25	>0.9999

## Sheet: Figure 10
	Figure 10C
	Occupation ratio
	OPLL Occupation ratio	NC	OPLL-sEV	OPLL-sEV-Inh	PLL-sEV	EFS	Statistical analysis	method	t	df	p
		0.321651	0.921561	0.164865	0.321197	0.406121	NC vs. OPLL-EV	One-way ANOVA, the Bonferroni method	9.092	25	<0.0001
		0.296513	0.812486	0.176151	0.274647	0.206156	NC vs. OPLL-EV-Inh	One-way ANOVA, the Bonferroni method	0.6693	25	>0.9999
		0.286512	0.80165	0.201651	0.223465	0.189521	NC vs. PLL-EV	One-way ANOVA, the Bonferroni method	0.2247	25	>0.9999
		0.194865	0.698465	0.21156	0.211651	0.16465	NC vs. EFS	One-way ANOVA, the Bonferroni method	0.7504	25	>0.9999
		0.179865	0.628615	0.221651	0.198165	0.138462	OPLL-EV vs. OPLL-EV-Inh	One-way ANOVA, the Bonferroni method	9.761	25	<0.0001
		0.18615	0.498465	0.276515	0.164865	0.121651	OPLL-EV vs. PLL-EV	One-way ANOVA, the Bonferroni method	9.316	25	<0.0001
							OPLL-EV vs. EFS	One-way ANOVA, the Bonferroni method	9.842	25	<0.0001
							OPLL-EV-Inh vs. PLL-EV	One-way ANOVA, the Bonferroni method	0.4446	25	>0.9999
							OPLL-EV-Inh vs. EFS	One-way ANOVA, the Bonferroni method	0.08111	25	>0.9999
							PLL-EV vs. EFS	One-way ANOVA, the Bonferroni method	0.5257	25	>0.9999
	Figure 10E-1
	TRAP expression ratio
		NC	OPLL-sEV	OPLL-sEV-Inh	PLL-sEV	EFS	Statistical analysis	method	t	df	p
	TRAP expression ratio	0.8077	0.21956	0.84961	0.965	0.7615	NC vs. OPLL-sEV	One-way ANOVA, the Bonferroni method	9.073	25	<0.0001
		1.2315	0.1561	0.91655	0.8456	1.1156	NC vs. OPLL-sEV-Inh	One-way ANOVA, the Bonferroni method	1.09	25	>0.9999
		0.7703	0.33516	0.81896	1.165	1.1051	NC vs. PLL-sEV	One-way ANOVA, the Bonferroni method	0.347	25	>0.9999
		1.2486	0.251651	0.879847	0.98465	1.15895	NC vs. EFS	One-way ANOVA, the Bonferroni method	0.4869	25	>0.9999
		0.8167	0.17651	0.965566	1.08964	1.20517	OPLL-sEV vs. OPLL-sEV-Inh	One-way ANOVA, the Bonferroni method	7.983	25	<0.0001
		1.1252	0.298465	1.02156	1.12462	0.898561	OPLL-sEV vs. PLL-sEV	One-way ANOVA, the Bonferroni method	9.42	25	<0.0001
							OPLL-sEV vs. EFS	One-way ANOVA, the Bonferroni method	9.56	25	<0.0001
							OPLL-sEV-Inh vs. PLL-sEV	One-way ANOVA, the Bonferroni method	1.437	25	>0.9999
							OPLL-sEV-Inh vs. EFS	One-way ANOVA, the Bonferroni method	1.576	25	>0.9999
							PLL-sEV vs. EFS	One-way ANOVA, the Bonferroni method	0.1399	25	>0.9999
	Figure 10E-2
	TAK1 expression
		NC	OPLL-sEV	OPLL-sEV-Inh	PLL-sEV	EFS	Statistical analysis	method	t	df	p
	Ratio of TAK1 positive cells	1.1186	0.3356	0.849156	0.9561	0.98156	NC vs. OPLL-sEV	One-way ANOVA, the Bonferroni method	9.157	25	<0.0001
		1.1091	0.5615	0.95615	1.1515	0.9561	NC vs. OPLL-sEV-Inh	One-way ANOVA, the Bonferroni method	0.0006409	25	>0.9999
		0.7939	0.46511	0.998651	1.01156	1.0561	NC vs. PLL-sEV	One-way ANOVA, the Bonferroni method	0.8283	25	>0.9999
		1.0992	0.351486	1.05156	1.10516	0.995612	NC vs. EFS	One-way ANOVA, the Bonferroni method	0.2786	25	>0.9999
		0.7715	0.478561	1.04615	0.985145	1.02165	OPLL-sEV vs. OPLL-sEV-Inh	One-way ANOVA, the Bonferroni method	9.158	25	<0.0001
		1.1077	0.53561	1.09856	1.08651	1.08852	OPLL-sEV vs. PLL-sEV	One-way ANOVA, the Bonferroni method	9.985	25	<0.0001
							OPLL-sEV vs. EFS	One-way ANOVA, the Bonferroni method	9.436	25	<0.0001
							OPLL-sEV-Inh vs. PLL-sEV	One-way ANOVA, the Bonferroni method	0.8277	25	>0.9999
							OPLL-sEV-Inh vs. EFS	One-way ANOVA, the Bonferroni method	0.2779	25	>0.9999
							PLL-sEV vs. EFS	One-way ANOVA, the Bonferroni method	0.5497	25	>0.9999
	Figure 10E-3
	OCN expression
		NC	OPLL-sEV	OPLL-sEV-Inh	PLL-sEV	EFS	Statistical analysis	method	t	df	p
	Ratio of TAK1 positive cells	1.1382	3.5465	0.98465	0.9561	0.98156	NC vs. OPLL-EV	One-way ANOVA, the Bonferroni method	17.15	25	<0.0001
		1.1098	4.516	0.95615	1.1515	0.9561	NC vs. OPLL-EV-Inh	One-way ANOVA, the Bonferroni method	0.006194	25	>0.9999
		1.1392	5.3156	0.998651	0.998465	1.0561	NC vs. PLL-EV	One-way ANOVA, the Bonferroni method	0.1325	25	>0.9999
		0.763	4.65165	0.92145	0.951456	0.985621	NC vs. EFS	One-way ANOVA, the Bonferroni method	0.03825	25	>0.9999
		0.7884	3.78965	1.05162	1.07511	0.92156	OPLL-EV vs. OPLL-EV-Inh	One-way ANOVA, the Bonferroni method	17.14	25	<0.0001
		1.0614	5.44651	1.09516	1.03165	1.05162	OPLL-EV vs. PLL-EV	One-way ANOVA, the Bonferroni method	17.01	25	<0.0001
							OPLL-EV vs. EFS	One-way ANOVA, the Bonferroni method	17.18	25	<0.0001
							OPLL-EV-Inh vs. PLL-EV	One-way ANOVA, the Bonferroni method	0.1263	25	>0.9999
							OPLL-EV-Inh vs. EFS	One-way ANOVA, the Bonferroni method	0.04444	25	>0.9999
							PLL-EV vs. EFS	One-way ANOVA, the Bonferroni method	0.1707	25	>0.9999

[truncated: 8 more sheets: Supplementary Figure 1, Supplementary Figure 2, Supplementary Figure 3, Supplementary Figure 4, Supplementary Figure 5, Supplementary Figure 6, Supplementary Figure 7, Supplementary Figure 8]
